# Supplementary material for: Effects of scoparone on non-alcoholic fatty liver disease revealed by RNA sequencing
Source: Front Endocrinol (Lausanne). 2022 Sep 9;13:1004284. doi: 10.3389/fendo.2022.1004284 (PMC9500212; doi:10.3389/fendo.2022.1004284)
Supplement: Supplementary file 3 [file Table_3.xlsx]

## Sheet: Sheet1
gene count
gene_id	Control-1	Control-2	Control-3	HFD-1	HFD-2	HFD-3	HFD+SCO-1	HFD+SCO-2	HFD+SCO-3
ENSMUSG00000064351	956000	1540123	1731129	1751622	951551	1310387	894697	944191	839529
ENSMUSG00000029368	764329	599211	282464	972305	1779854	1582896	556166	612753	732303
ENSMUSG00000064370	282157	599068	493743	500626	258854	323684	457553	470613	437237
ENSMUSG00000064341	298102	501121	561869	442852	257680	319525	402659	316484	374679
ENSMUSG00000002985	410323	381618	299876	284213	499861	412943	381854	536283	361948
ENSMUSG00000064345	212238	403243	338710	291748	137482	183204	347688	278045	313000
ENSMUSG00000064363	158052	347954	267332	254070	118224	143411	310490	250441	292438
ENSMUSG00000032083	179535	215445	163261	130843	138827	116943	126194	210296	125356
ENSMUSG00000064367	162691	221053	246064	256423	125033	174458	141860	116471	148778
ENSMUSG00000005681	154238	196291	161249	141638	184562	161620	165738	219470	179484
ENSMUSG00000061808	85748	75094	56094	116606	200135	189813	65273	82171	77315
ENSMUSG00000056035	61118	40093	50580	33229	48054	47693	102674	94058	150640
ENSMUSG00000025479	185042	89940	108127	49683	63121	65554	172798	178993	178850
ENSMUSG00000035540	71160	48534	33552	68110	89535	86419	54619	62867	66917
ENSMUSG00000022868	67918	45128	49280	57686	101316	85025	40419	58264	42026
ENSMUSG00000031722	33997	69383	62491	51423	59480	56471	59250	55623	46252
ENSMUSG00000040564	57898	95936	64366	56301	84509	66053	61820	99392	56663
ENSMUSG00000071178	68282	43246	35239	52958	81586	77295	70131	68364	53909
ENSMUSG00000030895	35610	31634	32344	74098	75079	67871	28392	30010	33056
ENSMUSG00000028307	44965	29273	25685	43601	81342	66364	43693	42130	46582
ENSMUSG00000064368	52233	88136	85931	87880	43759	50758	70660	43160	82511
ENSMUSG00000024164	53470	41023	39291	68604	83727	63838	43971	50058	49656
ENSMUSG00000024990	68675	45805	46393	43691	55352	45867	84413	84237	73275
ENSMUSG00000008540	51818	53479	57955	48116	42767	46434	46019	53636	45083
ENSMUSG00000032554	39852	42116	30162	47611	55134	51469	59845	53481	59369
ENSMUSG00000066154	90927	56686	27515	5184	25779	25463	54725	57931	35159
ENSMUSG00000032081	44971	44371	31328	54737	54872	44106	35031	39087	34386
ENSMUSG00000058135	24364	18452	7637	27357	29409	29364	13547	17585	33388
ENSMUSG00000027875	45897	41794	36000	24645	30270	28299	54081	51661	43169
ENSMUSG00000022875	36403	31183	23845	57343	54622	53191	28801	33491	38123
ENSMUSG00000017344	32960	27695	21913	45553	52203	48985	24624	30454	31226
ENSMUSG00000020609	37976	35608	26521	26796	29145	25808	41427	42353	36860
ENSMUSG00000074768	56752	38334	29893	29160	86830	76490	7043	9302	4296
ENSMUSG00000030359	29911	26721	19388	30711	31416	30429	24902	23875	28555
ENSMUSG00000028356	29219	20595	15664	32358	53740	41788	21303	24991	30190
ENSMUSG00000060802	25159	32152	24758	38006	34031	37830	33133	30833	30936
ENSMUSG00000037798	57663	44391	46054	34379	48108	41267	36453	39450	33081
ENSMUSG00000054422	23643	43462	37200	34126	41740	33411	22322	39925	12295
ENSMUSG00000027187	28575	19780	14345	32118	41185	35396	28947	28362	27690
ENSMUSG00000037071	9422	1611	3232	45953	57369	33553	1603	4575	8185
ENSMUSG00000026715	29162	22209	19543	30505	44785	39145	26643	28447	32183
ENSMUSG00000037742	35338	19914	18700	22977	33670	27936	45133	56453	44342
ENSMUSG00000033831	30532	14358	29480	30525	34013	27967	15295	17141	16251
ENSMUSG00000027513	16974	26729	23769	22951	18233	16860	26358	28835	27679
ENSMUSG00000076258	24034	28418	35924	21230	31789	158483	20720	30285	16460
ENSMUSG00000064373	27781	6831	9821	16164	35335	30550	18064	19243	20794
ENSMUSG00000106106	23887	21072	34000	17488	41312	35521	27525	29298	26493
ENSMUSG00000064339	19866	29878	38275	39779	19970	24559	37858	19260	49580
ENSMUSG00000076441	20018	9623	7428	36792	106138	83438	8952	8274	8132
ENSMUSG00000050708	35538	28285	15307	27140	36439	32736	24168	26799	27217
ENSMUSG00000027559	26091	17493	5375	27133	61883	59518	28703	51362	36983
ENSMUSG00000029445	32962	28597	28516	27562	59566	50478	24205	33610	19719
ENSMUSG00000058207	31483	8227	13703	3756	17772	16093	12933	21755	14636
ENSMUSG00000020777	24222	23187	35527	30163	20757	17969	49730	46311	26344
ENSMUSG00000033860	23849	10908	23327	22295	28214	23661	19585	16213	18083
ENSMUSG00000000049	27495	17271	16388	23999	29154	27119	24172	31059	27404
ENSMUSG00000028001	23827	11552	31491	18654	27304	22841	12836	12368	11033
ENSMUSG00000026664	31383	20689	21187	14376	20114	20928	31462	31634	27395
ENSMUSG00000059908	31262	25510	34179	6446	5827	6824	59908	43414	44698
ENSMUSG00000066366	25495	21606	15374	14653	15044	18253	24243	27238	24425
ENSMUSG00000064337	15764	24929	32079	30415	24169	28815	24908	16237	36511
ENSMUSG00000063856	25323	12521	10876	21886	27797	26147	28815	28022	27675
ENSMUSG00000079015	27819	25401	18905	8071	8336	11253	25646	34189	21867
ENSMUSG00000010064	21861	25752	20247	45544	48825	45091	10521	14963	9936
ENSMUSG00000024646	32362	29391	23508	22172	19468	20585	28952	28381	24305
ENSMUSG00000067235	16858	12752	10665	46450	28100	27018	12364	15978	15466
ENSMUSG00000029630	31072	29950	25352	11517	7244	9072	16162	10163	15602
ENSMUSG00000033022	27050	18292	13819	19427	19891	19184	20382	20707	22697
ENSMUSG00000066072	37291	34702	35224	9747	7320	6733	59543	35270	28522
ENSMUSG00000010651	15808	20781	23328	28128	12202	9569	45312	48800	31026
ENSMUSG00000037053	23297	20442	16727	17516	22281	20126	19430	19973	19537
ENSMUSG00000053279	25441	11565	12190	14919	16940	16788	29376	30760	32352
ENSMUSG00000060126	19461	15518	16204	15887	16351	14913	31282	33316	32352
ENSMUSG00000024661	22288	12343	11586	11007	21615	18843	26579	23975	24382
ENSMUSG00000028603	18762	12002	14260	16065	13718	12190	24092	26775	23775
ENSMUSG00000074207	16613	11288	12647	30517	33767	30039	21470	22358	26982
ENSMUSG00000025991	27827	9661	11030	25105	38551	34477	9906	12827	17506
ENSMUSG00000050440	26160	9081	9136	27924	7779	12942	39406	28755	15830
ENSMUSG00000028715	32072	24079	49057	6160	7970	7042	77790	52445	23965
ENSMUSG00000064357	7702	18136	34399	17044	10817	9279	32308	19245	42190
ENSMUSG00000069922	25124	31043	21830	3257	4868	6278	20432	29628	17318
ENSMUSG00000064354	7142	46806	54450	8204	10675	5978	29994	10422	14343
ENSMUSG00000017493	19163	13957	14666	15867	23724	20331	16058	19655	16351
ENSMUSG00000027359	20534	16028	16366	7743	7499	6849	23427	15874	13377
ENSMUSG00000030688	16965	15337	12585	18210	23073	18024	17686	22610	14979
ENSMUSG00000018796	22726	28158	26252	7311	9419	8875	35740	33708	29777
ENSMUSG00000027249	18675	12936	12350	16058	24491	19999	14355	19384	16483
ENSMUSG00000028186	11654	9612	9167	27476	36311	27877	10189	11814	11497
ENSMUSG00000022323	12007	12990	7764	19073	21847	19100	14264	11224	17544
ENSMUSG00000021922	10679	9950	14891	17247	17674	14675	14529	13478	12049
ENSMUSG00000003617	10674	10770	8306	10950	10186	9132	8954	8054	10880
ENSMUSG00000029455	15163	11162	8763	14538	29264	22360	10597	16694	10153
ENSMUSG00000006373	14483	11169	9767	13533	14538	13983	15534	14564	16109
ENSMUSG00000006522	10737	14075	19677	10283	7541	6985	19731	18236	22205
ENSMUSG00000064358	7551	20671	29075	16597	7472	4354	21602	13463	16861
ENSMUSG00000031765	53214	19830	13606	13476	11228	16299	7854	9706	9287
ENSMUSG00000073418	10545	13129	17425	16461	11004	9449	12993	11816	8998
ENSMUSG00000068086	29151	20567	17082	559	3615	3677	16519	22600	21846
ENSMUSG00000003053	22571	16841	14072	11100	8037	9147	18917	34925	21932
ENSMUSG00000019987	18141	7332	5564	15971	30400	25349	6751	5784	7142
ENSMUSG00000022982	14817	12798	11765	14892	20985	16899	15072	19473	14526
ENSMUSG00000094806	16249	14316	10015	9897	12988	13392	15079	16185	18782
ENSMUSG00000031980	12209	13865	11078	12901	16240	17453	15656	16513	17462
ENSMUSG00000058492	16006	17706	16789	367	9908	9690	23259	21496	21582
ENSMUSG00000001670	7608	7578	8789	25036	19700	19773	6203	6125	9807
ENSMUSG00000022871	13956	15641	12992	18148	7992	8584	16949	21578	21789
ENSMUSG00000023070	9988	8785	10005	19127	23032	25163	10888	13223	10924
ENSMUSG00000032079	16546	11505	14777	10921	9112	8619	18831	20615	18576
ENSMUSG00000074336	11419	19495	19722	15090	18453	16027	10447	16336	8548
ENSMUSG00000022037	14766	7024	7560	5282	9923	9302	12331	12943	12168
ENSMUSG00000023010	12097	7331	6470	14882	17133	14647	9876	12710	11024
ENSMUSG00000015656	16927	10984	10553	5452	5308	4353	19201	16040	22723
ENSMUSG00000025137	8094	19042	16239	21556	11642	10412	15282	15568	15672
ENSMUSG00000034994	15573	8990	8821	9019	13828	10095	18230	26074	18074
ENSMUSG00000028967	20033	15170	14301	12105	7911	9284	12145	12583	17225
ENSMUSG00000025130	9625	9959	8427	14721	21914	19046	8061	8407	8438
ENSMUSG00000021876	9184	7578	11731	10235	4916	5485	18043	15175	14804
ENSMUSG00000094793	13815	6587	326	5	13	41	22013	4523	1290
ENSMUSG00000016194	12150	9329	8128	10840	17202	15903	15923	15314	16582
ENSMUSG00000056973	11959	13653	13361	16297	6413	6373	18800	29480	21770
ENSMUSG00000057400	14696	6946	5163	15088	17766	13639	5119	7454	8003
ENSMUSG00000030122	8698	9950	6443	14023	15730	15166	9720	10175	10661
ENSMUSG00000005547	26918	14685	9697	25727	21208	21117	28792	24857	21407
ENSMUSG00000022877	15222	9676	7451	11749	11435	11181	11767	10697	10567
ENSMUSG00000040134	11669	10293	9483	11884	17912	14606	8706	11880	9687
ENSMUSG00000022040	18823	11534	12405	5783	6373	5738	20000	17505	18263
ENSMUSG00000037254	10865	7151	7896	10061	11294	10837	8927	10741	11439
ENSMUSG00000002588	17191	8601	7901	10685	13885	14485	12906	13386	18286
ENSMUSG00000027597	19305	10440	8745	11341	7524	6623	5482	25110	5113
ENSMUSG00000032310	10516	10532	7433	11504	18050	17504	12345	13054	10804
ENSMUSG00000028553	10414	8077	4164	10407	16054	14824	5378	5780	6658
ENSMUSG00000059481	13112	5913	5104	7839	14047	11700	6429	6906	6984
ENSMUSG00000001435	9148	11799	10232	8787	12548	10106	10286	12522	10328
ENSMUSG00000035504	14862	15108	10031	9660	11351	11076	12861	10967	10510
ENSMUSG00000025207	9682	14732	14968	19328	12439	13262	8017	7998	6837
ENSMUSG00000038745	11384	23637	20331	8249	3044	3244	18748	17855	19868
ENSMUSG00000028088	11504	7215	6554	9358	7480	7528	11143	9845	11587
ENSMUSG00000054827	15515	14617	12580	15180	6902	10241	18021	23010	16382
ENSMUSG00000001155	14052	17972	15634	9892	10174	9606	11522	11502	9291
ENSMUSG00000044894	8439	10741	8285	11359	14162	11087	10509	11403	9086
ENSMUSG00000030088	9960	4930	3551	19876	30219	25144	6328	6029	5571
ENSMUSG00000047631	8293	6623	7889	9084	18315	15982	3880	6044	4379
ENSMUSG00000022445	12960	12028	14528	11111	13424	10541	10249	15473	7992
ENSMUSG00000026417	10640	5823	5112	11505	8438	6598	9299	11380	9329
ENSMUSG00000003477	10993	7304	6053	15404	25243	22863	9204	13835	12342
ENSMUSG00000028011	10929	7531	11354	5624	10796	11921	11770	9874	9191
ENSMUSG00000026874	7711	11679	11132	10773	6033	6018	9645	6613	12485
ENSMUSG00000038224	8249	7831	7085	11384	10673	9482	6770	7751	6056
ENSMUSG00000004558	10522	9969	8543	12629	12375	10040	11840	9702	10181
ENSMUSG00000109628	9607	21420	15057	14817	7418	9159	8416	7438	8631
ENSMUSG00000049091	8571	8861	9947	9882	11710	12375	12813	11363	12458
ENSMUSG00000022464	9249	6850	7805	9632	11382	11474	8334	7268	10962
ENSMUSG00000022108	9262	8200	6874	8872	8783	8421	9364	12581	11476
ENSMUSG00000032786	27362	16783	15217	9828	4904	4498	11085	17172	13657
ENSMUSG00000030630	9891	9747	8411	12648	16874	14348	7822	9470	7801
ENSMUSG00000039197	10182	8410	7941	7160	9736	9581	12782	10705	11140
ENSMUSG00000040883	8465	11043	7573	10127	12960	11777	9374	9696	10427
ENSMUSG00000025533	12417	6964	5783	9871	18675	15911	7603	6896	11474
ENSMUSG00000040249	10488	13563	9650	10009	7702	7282	9430	9626	6421
ENSMUSG00000067225	17293	18487	11591	10408	5846	8171	14109	21054	15562
ENSMUSG00000030236	9498	12177	16846	9149	4977	5836	10760	17072	13637
ENSMUSG00000024386	9743	10137	8883	8339	11836	9857	8840	12017	10301
ENSMUSG00000036880	10530	4632	5774	8081	14926	11719	11390	13353	9253
ENSMUSG00000060803	9648	4991	2324	3053	4513	4485	5359	4606	7390
ENSMUSG00000025393	8721	4525	5713	7315	14395	11592	11453	11498	11351
ENSMUSG00000026365	7127	9640	13236	9704	6232	6229	7391	6922	9238
ENSMUSG00000025347	8068	7996	7786	16826	15229	13629	8384	10443	8060
ENSMUSG00000021794	8044	6160	6403	7855	12087	9796	7458	8631	10763
ENSMUSG00000026193	10639	9241	8484	8128	9915	8570	6878	6802	6840
ENSMUSG00000020719	9628	12384	12568	14972	6309	7943	8600	7973	9489
ENSMUSG00000020053	11205	10521	9265	9547	11499	10977	8369	9437	9388
ENSMUSG00000060407	8118	6666	3552	9212	12286	11032	4914	5046	4053
ENSMUSG00000021210	9477	4729	6691	8868	11206	11173	8909	9852	9711
ENSMUSG00000021033	10142	9848	9330	11696	12608	10653	10296	10364	7564
ENSMUSG00000039323	10355	5311	3814	4952	6084	3414	5827	11334	6650
ENSMUSG00000035202	7176	7019	10547	6262	7391	34129	8930	9622	7955
ENSMUSG00000005373	7997	14885	12017	13691	5892	7051	10502	11976	9234
ENSMUSG00000020051	10450	6582	6374	10369	13225	12596	11120	8919	10031
ENSMUSG00000023224	9460	5570	7622	6211	7542	7656	8357	8345	8107
ENSMUSG00000070704	9146	9498	7392	8163	7034	7038	8408	7922	9639
ENSMUSG00000025934	8469	6089	5258	11612	8083	8519	8888	10988	9058
ENSMUSG00000028691	8168	3996	5420	8314	10528	9594	9421	8869	7794
ENSMUSG00000034456	8297	8128	5558	10739	10603	9079	5137	5022	4935
ENSMUSG00000031594	4253	5745	11821	10283	7173	6907	2995	1898	3388
ENSMUSG00000054452	6627	6474	3503	7625	13872	12344	5872	7746	6078
ENSMUSG00000078672	9365	4140	2661	179	488	455	17215	14970	14184
ENSMUSG00000025428	7565	4617	5007	6654	12524	9401	7889	8614	8091
ENSMUSG00000031818	7588	6538	5117	7480	11660	9367	8083	8884	8924
ENSMUSG00000039196	5103	2309	2040	9375	14844	12895	1690	1217	1590
ENSMUSG00000048087	11964	4629	3824	5609	18776	15185	15620	2102	16192
ENSMUSG00000007892	7991	6313	6124	6520	10109	8017	10170	13701	9951
ENSMUSG00000064372	7350	15057	12503	8214	5380	5829	10394	8094	12260
ENSMUSG00000002769	8937	2986	4118	9348	14681	11952	7197	8344	6646
ENSMUSG00000033634	13262	12669	11426	12295	5501	7523	9140	9669	5257
ENSMUSG00000092341	11709	9397	14066	11718	6422	9557	4320	4874	3401
ENSMUSG00000003623	5749	8388	8555	2166	2225	2391	9947	6967	9037
ENSMUSG00000037266	4958	9869	7906	15901	7062	8745	5016	5053	7072
ENSMUSG00000100862	3506	18089	20695	5107	4622	3272	7795	4424	5632
ENSMUSG00000026473	7981	11767	14372	7778	9975	6977	17410	15692	16264
ENSMUSG00000060807	4407	5016	2975	17463	26526	24440	5721	6701	5358
ENSMUSG00000008682	6902	5089	4738	6152	9791	7822	8670	10325	9470
ENSMUSG00000032518	6256	3266	4696	9125	7252	6101	12687	10156	14230
ENSMUSG00000025396	5492	5951	3364	2596	5155	3999	2925	3424	5625
ENSMUSG00000034528	4993	4428	3893	4195	5791	4273	3095	5626	6342
ENSMUSG00000031725	11448	9396	8241	10262	6330	6261	10359	12727	8260
ENSMUSG00000021939	5578	4047	2547	7019	10658	8554	5218	4885	5659
ENSMUSG00000025127	6281	13668	12848	7170	4390	4184	11111	10922	8892
ENSMUSG00000049422	6543	8819	6811	7909	8106	7765	8085	10435	8356
ENSMUSG00000101249	3258	8189	24285	4820	2796	3729	6890	8137	7087
ENSMUSG00000051716	7348	6514	8249	5669	7104	7211	5653	6568	5800
ENSMUSG00000023944	6877	7202	7447	4916	6110	4635	12119	10383	10486
ENSMUSG00000030378	11499	12154	9382	3528	2189	3668	13748	11864	11632
ENSMUSG00000025194	9049	7052	4922	6930	3979	5303	4242	4199	5556
ENSMUSG00000005514	11616	7265	9322	7061	8355	7530	9069	13021	10165
ENSMUSG00000003809	8789	7317	6585	7001	9708	8891	7193	8125	7816
ENSMUSG00000030131	3526	8183	8462	8938	3910	4228	5638	3353	7187
ENSMUSG00000037095	8628	7078	9035	3656	3919	3729	5896	4516	4108
ENSMUSG00000000673	6517	6691	5035	11775	13150	10821	4845	6106	5940
ENSMUSG00000033688	6899	4997	3969	6333	9548	8034	5275	5790	5927
ENSMUSG00000020884	8714	5900	7174	7967	7536	6537	7730	10681	7247
ENSMUSG00000021091	6703	4017	6026	3105	5549	5253	4702	5242	4937
ENSMUSG00000032399	7824	3973	5103	4070	6530	5739	9963	11888	10739
ENSMUSG00000035237	7665	6962	5559	5241	6238	6009	8510	7539	7971
ENSMUSG00000053898	7121	6430	6416	4187	7023	5593	7279	8780	7347
ENSMUSG00000027227	6008	8532	5172	4306	8852	8038	6267	11476	6416
ENSMUSG00000070493	6051	3846	6624	5352	7879	6729	9323	9567	8697
ENSMUSG00000031672	7145	5110	3940	5361	10121	8156	6407	6130	5754
ENSMUSG00000063229	5576	3189	6759	3541	4538	3304	11449	9445	7372
ENSMUSG00000052974	5207	4223	2043	6026	8110	7064	1766	3853	3498
ENSMUSG00000030711	7179	6475	5281	9661	10266	9435	6642	6527	5399
ENSMUSG00000031444	5328	4167	3416	7722	12228	9093	4582	5219	5796
ENSMUSG00000054630	6804	5489	3789	4821	4709	4898	6215	5893	8849
ENSMUSG00000033898	4665	4919	4680	4747	7067	6970	7914	5940	6939
ENSMUSG00000048856	3787	8502	7228	4389	2501	2353	8019	10780	7650
ENSMUSG00000052296	4543	18578	8737	7692	3314	3575	14577	8389	7491
ENSMUSG00000019505	5665	8227	8981	4712	4978	4683	6668	12853	7269
ENSMUSG00000030432	6066	8085	5542	5335	7115	6002	6980	10980	6779
ENSMUSG00000001249	6994	6761	5466	7656	9276	7220	5890	6319	5555
ENSMUSG00000016534	6476	4684	5795	5035	5326	5403	8048	6792	8019
ENSMUSG00000000753	8233	3846	3267	6028	9672	8292	4106	5923	4504
ENSMUSG00000037686	5690	6314	4933	8967	8758	8757	6089	3836	5795
ENSMUSG00000092274	4203	19472	21789	15293	7891	7397	3671	4343	4802
ENSMUSG00000029716	6665	7135	6804	5980	6302	5399	6518	6635	6990
ENSMUSG00000033427	7720	4966	4134	7267	10237	9284	6455	6688	6508
ENSMUSG00000031173	5153	3596	2084	7503	8624	8271	3695	3586	3902
ENSMUSG00000047797	6251	5592	4496	8017	10278	8599	4337	5253	4011
ENSMUSG00000036892	4232	9139	8773	4939	5379	4803	9882	10114	7850
ENSMUSG00000015083	7486	5780	4164	4329	7614	6651	6801	6689	7755
ENSMUSG00000004038	486	282	59	2167	2039	1734	7	86	522
ENSMUSG00000073481	7699	4496	5240	6449	9949	8821	6328	7167	6575
ENSMUSG00000062908	6295	5860	7572	4291	3994	3789	9396	7789	7025
ENSMUSG00000028393	6078	6831	5368	9523	8516	8461	6231	7294	6123
ENSMUSG00000030747	7426	6621	5717	5243	9515	7605	7199	9268	6870
ENSMUSG00000006529	5386	7503	6554	5246	7345	6004	5499	6717	5306
ENSMUSG00000035530	6935	5947	7150	3511	4264	3733	10736	10477	10506
ENSMUSG00000029068	6051	11625	11165	6548	3291	3704	6393	5279	7280
ENSMUSG00000058952	4218	3439	3452	5123	6371	5545	2693	3258	3197
ENSMUSG00000009614	8469	4807	3449	6948	12477	10014	4979	5387	4256
ENSMUSG00000102070	2894	7677	14157	5786	4351	3412	6833	4845	4433
ENSMUSG00000026385	2114	1499	2597	11303	12462	9266	2729	3698	2847
ENSMUSG00000022853	5278	3038	7029	5120	5117	3991	14654	8612	8612
ENSMUSG00000021492	6205	6401	5684	6124	8000	6045	5170	6737	5065
ENSMUSG00000000326	6618	4150	3181	4741	6407	5817	8559	6060	6070
ENSMUSG00000057863	5570	7091	5517	4700	7069	5589	7141	10074	8155
ENSMUSG00000024052	3954	5234	9821	7284	3513	3484	7813	9020	9559
ENSMUSG00000030934	9421	8160	15113	7819	16022	17183	8063	4752	5151
ENSMUSG00000038776	7586	4021	2800	2174	3779	2741	3376	4729	4861
ENSMUSG00000032350	3465	6699	4769	3214	1998	2296	6001	4516	6939
ENSMUSG00000003585	3980	6775	4998	5565	8357	6084	5342	6911	3547
ENSMUSG00000021135	8457	3725	3450	5160	11240	10391	4203	4005	4625
ENSMUSG00000031445	5232	6351	4889	7081	6534	6282	5623	6756	6187
ENSMUSG00000018042	3845	2958	1691	6263	11196	8861	2659	3703	3301
ENSMUSG00000017950	7116	7130	5050	3931	4464	3789	5237	5639	5597
ENSMUSG00000030834	5601	8988	9547	8165	4272	4609	8624	8314	6910
ENSMUSG00000029580	5021	4432	5330	8100	8389	7173	7699	7747	5057
ENSMUSG00000055730	4838	3780	3183	5039	6914	5622	4854	7658	7265
ENSMUSG00000017404	5118	4578	3764	4674	6535	5602	6177	6933	6656
ENSMUSG00000043716	5592	3639	3779	3944	5378	4800	8001	8508	8544
ENSMUSG00000021477	8162	3626	4952	4615	10940	8239	3578	4812	3996
ENSMUSG00000030382	6422	3406	3989	8457	9725	7832	4233	4940	4220
ENSMUSG00000029162	3801	3445	2614	5430	10942	7724	3294	5403	4103
ENSMUSG00000046364	5840	4441	3801	4918	7629	6825	6591	8467	6071
ENSMUSG00000031700	7858	4209	5616	4741	6442	6205	4687	4693	4687
ENSMUSG00000017778	3941	4570	3648	6218	6087	5614	4501	4243	4307
ENSMUSG00000023175	4111	3812	3794	5500	8691	6763	4010	4507	3387
ENSMUSG00000045128	6224	5286	3690	4185	5611	4395	7238	8646	7814
ENSMUSG00000000740	5018	4404	3514	4568	7944	5586	6835	8666	7014
ENSMUSG00000014313	4479	4508	3643	4914	5483	5225	5297	5054	5646
ENSMUSG00000026701	6568	4296	4423	5626	8040	7430	6234	8024	6233
ENSMUSG00000035031	3835	4556	4122	3640	2105	2518	2426	5816	5403
ENSMUSG00000061232	3918	4199	2880	27582	6697	5085	2174	2964	4228
ENSMUSG00000061740	6762	6964	4350	5714	6273	5792	4755	5476	4607
ENSMUSG00000021238	5345	4427	3958	5636	5489	5343	5476	4499	4527
ENSMUSG00000073411	3005	3847	3265	13322	6133	4928	4863	3849	3232
ENSMUSG00000025492	4044	3081	3294	6223	9656	8131	2348	3426	2520
ENSMUSG00000027048	3566	5806	3945	5683	4686	3796	3946	2765	4521
ENSMUSG00000025197	4248	3889	1410	3575	6304	6531	3387	4465	4869
ENSMUSG00000029776	5588	4662	3521	6206	7227	7153	5596	5258	5104
ENSMUSG00000004980	5365	5857	5768	6729	4863	4906	5033	4681	5208
ENSMUSG00000034371	2203	2595	1710	4131	6867	5183	2166	2150	2722
ENSMUSG00000020321	4851	2388	3039	6298	10171	9013	4543	4060	4013
ENSMUSG00000024892	6138	4529	4193	3649	6756	5099	4919	5722	4537
ENSMUSG00000021134	5663	7911	5739	10038	4763	5655	3953	3580	3753
ENSMUSG00000034957	5035	4917	3850	6175	12083	9310	3741	4797	4059
ENSMUSG00000060459	4892	5155	4592	6349	5900	5577	5755	6290	6442
ENSMUSG00000023367	3050	3565	2469	4428	5647	5538	2609	2899	2954
ENSMUSG00000041697	4818	2755	2602	4587	8751	6389	3827	3854	4021
ENSMUSG00000035686	2056	1104	521	24212	31096	22429	233	367	299
ENSMUSG00000006333	5130	3667	4100	4207	6059	4592	7412	10711	8184
ENSMUSG00000024507	4346	4401	4515	3869	4234	3950	7374	5693	5810
ENSMUSG00000026579	5342	4543	3780	4079	4132	4097	5013	4722	5409
ENSMUSG00000009927	5275	4547	3707	4548	5726	4859	6176	6946	6573
ENSMUSG00000029260	5597	4207	3592	4336	2875	3095	5704	5485	6417
ENSMUSG00000032349	3803	4442	4897	5407	7658	5873	4426	3019	1618
ENSMUSG00000017009	6294	7022	5484	3665	4327	4010	4675	5516	6318
ENSMUSG00000038521	4693	7088	5147	4093	3945	3511	4316	4300	4937
ENSMUSG00000020372	5059	4089	4382	3603	5348	4240	7115	7895	7356
ENSMUSG00000061787	4729	4770	4015	4168	5676	4224	5927	6993	6537
ENSMUSG00000033308	5284	3317	2881	5621	6108	6069	4310	3802	4269
ENSMUSG00000069805	5076	1731	2111	3181	10985	7781	3758	3795	3379
ENSMUSG00000036138	5824	7231	7869	4471	5275	4488	5775	6847	4983
ENSMUSG00000016942	4454	3887	3040	4661	6500	4870	4823	5592	4421
ENSMUSG00000040713	5691	3679	3115	3073	4266	3550	5575	5051	4865
ENSMUSG00000022821	4957	4061	3311	5837	9159	7902	3287	3706	4402
ENSMUSG00000039218	5738	6543	6149	5059	2398	3362	3261	2853	3341
ENSMUSG00000034088	4114	5701	5319	4009	4168	3759	5034	4865	6222
ENSMUSG00000028179	6457	3909	3426	6684	11351	11865	2306	2490	2286
ENSMUSG00000022766	4052	3037	1732	4670	6513	5181	3195	3087	3621
ENSMUSG00000026621	4668	4012	4556	4895	5116	4371	6173	5829	5720
ENSMUSG00000059434	5845	8699	6210	4874	4304	4534	4409	4329	4865
ENSMUSG00000030057	3994	3617	3519	4545	4430	4061	6237	5616	6152
ENSMUSG00000024782	5532	3555	2651	4568	5220	5003	5492	5069	5439
ENSMUSG00000018770	5086	2829	3859	5047	8457	6737	4409	4925	4341
ENSMUSG00000053644	4146	3332	2779	4747	8115	6637	3207	3696	2806
ENSMUSG00000073988	5828	4387	4428	2364	2248	2377	8648	5398	6211
ENSMUSG00000075706	3599	3273	3717	4510	5755	4245	5052	6344	5526
ENSMUSG00000008348	2884	5395	4892	5929	3006	3116	6565	5667	6843
ENSMUSG00000040181	5583	6451	4938	5710	5917	6004	5581	5442	7431
ENSMUSG00000018677	4560	3713	3438	5118	6550	5032	4638	5308	4287
ENSMUSG00000038900	4796	3640	2968	3387	5237	4286	5383	5346	5740
ENSMUSG00000061904	4356	3797	3876	4600	5336	4565	4919	4302	5996
ENSMUSG00000026405	3828	2858	3431	4596	3596	3605	2860	2924	2970
ENSMUSG00000055912	3322	6312	5356	4024	2844	2666	6851	7348	9641
ENSMUSG00000029369	3206	4837	4231	5313	5942	5893	3618	4419	4863
ENSMUSG00000033715	2273	5260	3268	2964	3720	3479	4111	5821	9991
ENSMUSG00000021910	4618	7030	6736	4939	3255	3340	5113	5736	5925
ENSMUSG00000031770	3835	6782	7743	3411	2376	2180	5244	7359	9485
ENSMUSG00000028495	5082	2763	2560	3352	5263	4146	5947	6696	6025
ENSMUSG00000026839	6009	3071	3649	11038	11699	11888	2275	4419	4633
ENSMUSG00000071866	3314	2039	1496	3272	6783	6224	3348	3454	3708
ENSMUSG00000063457	4116	5153	3726	3806	6322	4804	4830	7503	5081
ENSMUSG00000061353	3920	4750	4226	4807	3779	4501	3518	3845	4244
ENSMUSG00000025794	3336	4516	2732	3608	4701	4340	4874	5052	5936
ENSMUSG00000035041	4969	8149	7994	2781	2402	2314	5799	6062	5324
ENSMUSG00000059291	4415	4039	3756	3787	7000	4894	4094	5866	4256
ENSMUSG00000020150	3233	3127	1237	7274	10085	8369	1239	2230	1672
ENSMUSG00000029614	5163	3159	2855	3543	5636	4818	5189	6618	5173
ENSMUSG00000031708	2632	3510	2537	5555	7141	6486	3551	3114	3593
ENSMUSG00000101111	2019	7831	6902	4238	2546	2617	6301	6055	3515
ENSMUSG00000032314	3421	3126	3135	5259	6695	5507	3899	4372	3515
ENSMUSG00000005417	3527	7749	7831	3617	2112	2184	5780	5527	6787
ENSMUSG00000029810	2651	2177	2234	4033	4440	4390	3094	2992	3560
ENSMUSG00000032047	4878	3663	4674	3155	5043	4265	6280	6889	4761
ENSMUSG00000028138	3740	2180	2664	4439	7207	6060	3278	3353	4013
ENSMUSG00000046598	3235	3575	3432	2643	5190	4416	5336	6280	3443
ENSMUSG00000021364	2738	3456	4194	3914	4234	3778	4354	4321	3744
ENSMUSG00000029273	4382	3449	2903	3958	2759	3208	4847	3921	5195
ENSMUSG00000025290	3956	2599	3276	3733	4079	3727	6164	7118	6298
ENSMUSG00000093930	490	844	674	14628	16474	19766	1318	618	1553
ENSMUSG00000037542	3609	4390	3292	4394	4623	4159	4158	3800	4551
ENSMUSG00000038274	4650	3361	3260	3869	7161	5867	5607	7813	6126
ENSMUSG00000027690	3064	2580	2340	3663	4956	4320	2858	2937	4092
ENSMUSG00000026272	4223	3658	2709	7026	10286	8170	2518	2303	3614
ENSMUSG00000097971	3251	6447	5899	10995	4656	5026	4729	3673	3515
ENSMUSG00000023951	4683	6192	5797	9354	4168	5090	2722	2329	2782
ENSMUSG00000016319	4236	2149	2255	3494	7815	6294	4291	3757	3937
ENSMUSG00000078964	3508	5682	4161	5568	3921	3783	3104	5351	3499
ENSMUSG00000003814	3008	4165	3229	4737	10228	8464	2088	2412	2141
ENSMUSG00000055737	4930	3930	3109	4505	4772	4975	4205	4980	4801
ENSMUSG00000025950	3233	2682	2570	7164	7171	6190	4571	4272	4422
ENSMUSG00000052520	4269	2706	3061	4607	5834	5140	3829	4057	3010
ENSMUSG00000093674	3933	2287	3235	3369	3411	2148	8051	9894	6776
ENSMUSG00000000301	3801	2796	2735	5219	8123	7046	4331	4180	4391
ENSMUSG00000022389	4945	7459	7622	7199	3985	4619	3268	4002	3687
ENSMUSG00000020098	3140	2859	2478	6403	7896	6811	3560	3958	3132
ENSMUSG00000034566	3645	3484	2769	4294	6594	5241	3138	3935	4104
ENSMUSG00000034450	4652	3761	3438	4178	5471	5175	4697	4950	4324
ENSMUSG00000072115	2980	4023	6105	5874	2820	3097	4548	2719	3804
ENSMUSG00000025196	3110	3364	2906	5153	7695	5963	2491	3309	2934
ENSMUSG00000044005	4167	2735	1629	7147	12581	9933	2739	1504	1941
ENSMUSG00000024608	3954	3304	3108	2522	4291	2963	6353	5889	6810
ENSMUSG00000025153	585	542	400	18817	20597	14683	881	681	886
ENSMUSG00000017453	3878	4062	2384	5512	5963	5250	2576	2967	2854
ENSMUSG00000027761	2815	3175	2526	3719	5158	4244	3082	2420	3059
ENSMUSG00000026003	3428	3084	3327	3363	3670	3373	5613	4977	4258
ENSMUSG00000025651	4108	2510	2456	3723	6896	5748	3932	3841	4085
ENSMUSG00000028692	4268	2782	2688	3563	4940	4161	4493	4648	5030
ENSMUSG00000032204	3865	3148	3743	4995	3854	3832	3712	3297	3611
ENSMUSG00000036781	3283	3142	2601	2933	3533	3438	3669	3529	4295
ENSMUSG00000029823	5296	5309	4811	6856	3094	4067	1863	1589	2075
ENSMUSG00000035769	4267	9456	8500	2471	2418	2457	4344	5082	5577
ENSMUSG00000068874	3000	2074	1535	5769	10637	8442	1615	2024	2174
ENSMUSG00000029632	4037	2167	2939	3323	5075	4457	4279	5040	4900
ENSMUSG00000037563	4214	2931	2771	3534	5696	4446	5866	6821	6278
ENSMUSG00000024026	3214	3927	2991	6870	3351	3039	3325	5675	4564
ENSMUSG00000031447	3970	1774	1733	2419	5254	3906	3132	3763	3264
ENSMUSG00000022884	5100	4632	4148	3547	2486	2844	4147	4005	3864
ENSMUSG00000001891	4434	2695	1640	2735	4125	3784	3242	3047	3018
ENSMUSG00000022546	4680	5405	4309	5870	8889	7113	3848	4012	2724
ENSMUSG00000020741	4183	5876	5612	3243	2631	2435	5797	5091	4861
ENSMUSG00000026864	3793	6191	6726	3085	4428	3141	3130	2677	3492
ENSMUSG00000073842	10323	1435	48	0	0	42	5000	1492	629
ENSMUSG00000036570	3359	4534	2936	4903	5350	4319	2792	3597	2580
ENSMUSG00000074264	4480	3422	3836	3756	3330	3229	5225	4824	4725
ENSMUSG00000026170	3819	4094	4037	5407	2851	2881	6176	6560	6035
ENSMUSG00000003072	4088	2706	3024	3284	6339	4842	4899	5653	4761
ENSMUSG00000066071	5829	3916	4923	73	136	367	6798	6351	5498
ENSMUSG00000032959	4210	2995	3242	1614	7609	6399	2127	4394	3040
ENSMUSG00000028234	3448	2803	3148	3739	4540	4001	5531	7100	5925
ENSMUSG00000005610	4089	3351	4081	2693	2263	2192	6170	5463	5306
ENSMUSG00000021417	4740	4573	4837	2095	1439	1442	4109	5340	5645
ENSMUSG00000033307	4231	3151	3137	3353	4655	4169	4751	5815	5287
ENSMUSG00000030237	4681	5446	4110	4384	2297	2620	4207	1722	5922
ENSMUSG00000012848	3839	2508	2562	3127	4425	3530	6411	7355	6662
ENSMUSG00000020865	5111	5490	4614	2648	1924	1929	6456	7061	4916
ENSMUSG00000054072	3249	4183	4056	5144	2936	2780	4136	4277	2633
ENSMUSG00000025781	3772	2478	1733	3515	5802	4996	3078	2957	3391
ENSMUSG00000057841	4067	2823	2814	2574	5033	3833	5545	6199	6005
ENSMUSG00000073702	3623	3107	2568	3007	5034	3643	4838	5175	5199
ENSMUSG00000063316	3323	3647	2521	3448	5085	3720	4213	4913	4917
ENSMUSG00000049044	3321	6713	6037	1791	753	1045	5695	5457	7808
ENSMUSG00000046687	4860	1172	805	4116	13628	11759	1883	810	1642
ENSMUSG00000028124	3410	3405	2871	2797	2716	2785	4005	3707	4238
ENSMUSG00000022283	5194	3532	2890	2027	2324	2223	4252	4029	5152
ENSMUSG00000078650	467	1016	1806	429	206	295	2519	4326	5322
ENSMUSG00000031996	3629	3485	2541	3341	3496	3128	4202	3678	4564
ENSMUSG00000022890	3057	3054	2553	3578	5187	4513	3108	3126	3018
ENSMUSG00000001663	4316	1933	2645	5194	6550	5503	3243	5092	2961
ENSMUSG00000042102	4724	3488	2843	5210	6952	6337	2757	2878	2541
ENSMUSG00000020048	3590	6313	6125	5471	5599	4796	2616	2690	2512
ENSMUSG00000060613	5135	2692	2745	5969	4254	4056	1510	2822	4445
ENSMUSG00000024863	2630	1832	2206	4707	5328	4978	1908	3099	2951
ENSMUSG00000009863	3724	2593	1880	3423	7384	5870	2893	2763	2937
ENSMUSG00000040017	2486	3560	3834	2493	2768	2511	3490	3015	3115
ENSMUSG00000015837	4349	3915	4513	2363	4308	3225	5707	6100	4621
ENSMUSG00000074115	65	185	1535	1161	373	494	69	62	47
ENSMUSG00000035836	6193	2663	2585	2244	2141	2358	4273	4931	5203
ENSMUSG00000044986	4577	3224	3110	5921	8365	7429	3646	4009	3122
ENSMUSG00000027248	2541	3060	2531	4015	6135	4971	2392	2261	2283
ENSMUSG00000028980	3021	3429	4538	2372	2898	2580	3551	4050	3930
ENSMUSG00000022450	4084	3523	2193	3276	4813	4030	4540	4887	5866
ENSMUSG00000003970	3245	3015	2878	3086	5101	3613	4877	6708	5588
ENSMUSG00000036110	1908	4557	4033	2803	1584	1738	3409	3170	5328
ENSMUSG00000039630	4625	5048	4870	4041	2782	3212	3567	3241	3666
ENSMUSG00000038462	3299	2854	2711	4262	6030	4852	3518	3646	3566
ENSMUSG00000028792	3622	3831	2768	4994	6224	4857	3713	4605	3022
ENSMUSG00000075705	3813	2589	2521	4313	3759	3246	5727	5404	4630
ENSMUSG00000027808	3028	3642	2962	3538	2625	2614	4466	3962	3885
ENSMUSG00000074063	1076	4906	4553	2398	587	554	2929	2220	2432
ENSMUSG00000028081	5512	2854	4006	2254	3009	2517	5950	6810	3658
ENSMUSG00000063683	3922	4578	4552	2844	2331	2205	4878	5209	5614
ENSMUSG00000021999	3170	1501	1847	3349	3758	3581	2254	1874	2530
ENSMUSG00000025980	4082	3333	3546	2934	4367	3568	5760	5726	4128
ENSMUSG00000026781	2746	2918	2594	3322	1977	2063	3779	3405	3843
ENSMUSG00000069919	801	996	2857	2277	2786	3419	1565	4060	1155
ENSMUSG00000113061	3295	5324	3424	233	3291	2281	3544	5181	3773
ENSMUSG00000112129	3474	4744	3871	3024	3665	3111	3498	3730	3563
ENSMUSG00000010025	2969	4348	4927	4886	3044	2826	5224	6315	3628
ENSMUSG00000010663	3426	2098	1695	7320	7717	6066	3061	2894	2970
ENSMUSG00000028494	3431	3230	4257	2026	2444	1878	8838	4868	3876
ENSMUSG00000024953	3702	2684	2541	3365	6417	4868	3049	3298	2874
ENSMUSG00000047675	4357	3097	2916	3794	5166	4059	5324	6167	4065
ENSMUSG00000015714	4060	4145	2748	4302	4667	4455	2843	2548	2778
ENSMUSG00000026568	3287	2577	3111	3371	5032	4370	4666	4638	4422
ENSMUSG00000031596	3481	2007	2921	3073	4567	4217	1776	1885	2697
ENSMUSG00000029102	4013	4544	4008	3516	4459	4112	3167	4416	2437
ENSMUSG00000073424	4259	7536	6712	4872	2116	2201	5599	5573	4224
ENSMUSG00000027984	3180	2148	2539	3377	4763	3532	3557	3698	2991
ENSMUSG00000101397	4107	9625	6932	2712	1296	1665	3726	4910	3639
ENSMUSG00000061315	3825	2971	3217	2830	2868	2687	5713	6583	5720
ENSMUSG00000021236	3266	2958	2554	4098	3255	3156	3478	2690	2909
ENSMUSG00000055065	3582	5603	5063	5442	2537	2987	2677	2761	2808
ENSMUSG00000026542	2644	3248	2841	3241	3839	4054	726	2248	1806
ENSMUSG00000049517	3137	2850	2943	2969	4499	3148	5219	6410	5429
ENSMUSG00000030168	4701	2673	1800	3763	5985	4512	3290	2164	2564
ENSMUSG00000062181	10485	6548	5230	2427	3043	3034	2190	4700	2319
ENSMUSG00000060703	3566	2006	2579	2805	3199	3051	3999	2951	3793
ENSMUSG00000003429	3024	3144	2246	3070	3867	3297	4314	5030	4843
ENSMUSG00000016256	4197	4028	2431	2958	5271	3997	3031	3959	3170
ENSMUSG00000024039	2818	3097	2754	4195	6398	5565	2865	2759	2760
ENSMUSG00000067274	3014	1866	1729	1878	2695	2428	6428	4391	4706
ENSMUSG00000000563	3193	1678	2385	3656	5303	4705	3122	3237	2955
ENSMUSG00000034285	3164	2657	2111	4177	6441	5293	2885	3030	2405
ENSMUSG00000031231	2825	2581	2013	4102	5411	4648	2565	2460	2652
ENSMUSG00000095041	3035	3985	3772	6465	2590	3117	4710	4263	4820
ENSMUSG00000035885	2767	2224	1934	3412	5812	4311	2561	3674	2718
ENSMUSG00000001123	3074	2068	1945	2505	8265	6597	1749	1803	1863
ENSMUSG00000038539	4064	6568	5774	1559	3064	2375	3559	3451	1658
ENSMUSG00000042476	3440	3937	4350	1239	1467	1277	4843	3765	4096
ENSMUSG00000022353	4200	6531	6412	5377	3285	3595	2604	2782	2422
ENSMUSG00000006057	2502	2456	1559	4954	7251	5418	2530	2292	2729
ENSMUSG00000036751	2384	2529	1648	3769	4807	4111	2003	2379	2698
ENSMUSG00000032080	1784	1932	3383	2248	1824	1348	1806	1771	903
ENSMUSG00000010122	3274	5838	4702	6708	3492	3761	731	2800	2995
ENSMUSG00000029597	3743	1805	1088	4082	11858	9117	1297	921	1114
ENSMUSG00000028367	2353	3059	2430	3829	4108	3975	2395	2713	2300
ENSMUSG00000079057	3691	3265	2176	1756	2802	2679	4055	2981	3085
ENSMUSG00000059070	3080	2564	2139	3343	5154	3604	3613	4049	3985
ENSMUSG00000025003	1329	1314	2419	2939	3077	3018	4273	3351	3860
ENSMUSG00000038690	2689	2509	2081	3593	5031	4256	2685	2866	3144
ENSMUSG00000070594	2660	3005	2478	27	2860	2982	2788	2262	3429
ENSMUSG00000109764	2332	3176	2807	4037	3500	3119	3046	3847	3420
ENSMUSG00000027422	2775	3602	3946	2498	3694	3038	1849	2952	2116
ENSMUSG00000054619	3148	2010	1175	3102	4312	3326	2549	3505	2843
ENSMUSG00000073834	376	261	69	5	5	27	2937	163	253
ENSMUSG00000042770	3050	1945	1753	2922	5519	4619	2383	3102	2474
ENSMUSG00000016252	2254	2506	3263	4633	3477	3128	3372	4293	2229
ENSMUSG00000024900	3804	4004	4891	1821	2022	1782	4942	4837	3113
ENSMUSG00000013858	2885	5866	5109	3166	2413	2364	4005	5406	3375
ENSMUSG00000046330	2821	2526	2518	2756	3690	2648	4397	5068	4339
ENSMUSG00000004207	2623	2459	2672	2635	3369	2172	3140	3532	2830
ENSMUSG00000062353	2264	2064	3943	1985	2655	2251	8355	9136	405
ENSMUSG00000019428	2819	4030	2637	3969	4108	3445	2714	3970	3351
ENSMUSG00000024359	3758	1955	2485	2606	4428	3229	4003	4231	3426
ENSMUSG00000033533	3274	3768	3114	4136	5003	4420	1546	3055	2278
ENSMUSG00000089678	4228	6001	4999	3056	2856	2812	3109	2966	2753
ENSMUSG00000023456	3406	1568	1810	3332	7116	5204	3280	3467	2921
ENSMUSG00000061477	3047	2428	2406	2298	3285	2850	4402	4710	4508
ENSMUSG00000039653	2864	3583	3236	2887	2398	2418	2969	2978	3862
ENSMUSG00000020017	3702	2058	947	3223	6552	4749	2282	964	1675
ENSMUSG00000029311	4328	2260	2158	1554	2248	1826	7108	6133	6393
ENSMUSG00000030744	2609	1799	1912	2397	3693	3016	4483	5481	4827
ENSMUSG00000019082	2398	3730	3312	2912	2260	2196	3083	2055	1853
ENSMUSG00000047866	2903	2603	2496	2909	3369	2803	2862	2220	2131
ENSMUSG00000033318	3907	3434	4433	3663	5232	4359	3085	3184	2799
ENSMUSG00000063524	2167	1227	1072	3242	6419	4938	2473	2427	2850
ENSMUSG00000020072	2590	4692	3367	4256	2794	2752	3291	3173	3120
ENSMUSG00000026687	3679	2807	2375	3937	5946	4514	3242	2922	2678
ENSMUSG00000034892	3305	2665	2734	2813	3382	2825	3553	5511	3132
ENSMUSG00000031751	3122	2538	2410	2590	2443	2136	2967	3079	3847
ENSMUSG00000030161	3816	2537	2343	1688	3228	2447	4058	5707	4759
ENSMUSG00000025745	3378	2637	3165	1792	3123	2444	3986	4931	3698
ENSMUSG00000031938	3463	3505	3023	4616	3209	3047	4269	5594	2857
ENSMUSG00000029071	2204	4290	4611	4672	2116	2192	4372	4084	3874
ENSMUSG00000037805	3913	2865	3231	2038	2191	2143	5581	5021	4907
ENSMUSG00000009281	3668	2035	1777	3010	6327	4538	2428	2652	2090
ENSMUSG00000026489	2773	1483	1135	2167	6193	5147	2263	2240	2664
ENSMUSG00000040952	2797	2465	2266	2156	3194	2421	5024	5534	5364
ENSMUSG00000018293	2634	2778	1972	3138	5164	4386	1837	2611	1997
ENSMUSG00000029695	5795	2586	2563	3370	3974	3513	2907	2725	2578
ENSMUSG00000021495	2192	6309	5400	2824	1308	1481	4832	4306	4830
ENSMUSG00000028127	3441	3094	3059	3915	2406	2379	4920	4250	3397
ENSMUSG00000016921	3506	5205	4946	3022	1460	1725	2976	2613	2896
ENSMUSG00000035875	3542	2549	2355	3427	3231	2886	2383	2754	2761
ENSMUSG00000022094	6230	4343	6084	2802	1712	1998	1486	1951	1996
ENSMUSG00000003526	4591	3421	2681	6435	7880	6799	3108	3407	2537
ENSMUSG00000056501	2441	3373	5828	3952	2870	2811	2608	4124	4345
ENSMUSG00000062624	4867	4231	3534	806	970	876	3882	5053	4180
ENSMUSG00000045983	3455	3546	3679	2923	3558	2935	2620	3488	2452
ENSMUSG00000025792	3796	2772	1802	2824	4283	3656	1937	2069	1990
ENSMUSG00000032216	2834	3190	2641	2513	2249	2402	3075	2634	3069
ENSMUSG00000024424	2799	2704	2130	5243	3726	3499	1805	2285	1976
ENSMUSG00000040963	3386	2500	1845	2751	4163	3394	2240	2330	2477
ENSMUSG00000038641	2693	2418	1867	2906	4873	4982	2326	1867	2772
ENSMUSG00000023942	2139	4100	3627	4200	4521	3930	4044	4494	4103
ENSMUSG00000047731	2208	2324	2631	1730	2359	1938	3793	3067	3397
ENSMUSG00000025403	3079	3998	2882	3301	3490	3229	2248	2823	1944
ENSMUSG00000015846	2994	2563	2976	2453	3431	2739	3029	3719	2589
ENSMUSG00000022551	2922	2127	2013	2846	5170	3934	2976	3197	3378
ENSMUSG00000078812	3236	1749	1592	3185	5074	3760	2582	3136	2783
ENSMUSG00000006818	2590	2340	2018	2050	3088	2962	3237	3379	2996
ENSMUSG00000028672	4084	2825	3266	1273	3247	2595	4308	5591	2976
ENSMUSG00000025261	2687	4480	3794	2733	1641	1855	3504	2920	2972
ENSMUSG00000064294	2603	3858	2195	1071	1437	1617	1234	1256	4183
ENSMUSG00000020163	2013	2599	2035	2918	5639	3585	2087	3221	2012
ENSMUSG00000022214	2482	3320	2769	3903	3649	3278	3776	4195	3784
ENSMUSG00000015890	3074	2256	1501	2134	4032	3395	2216	1534	1974
ENSMUSG00000071415	2942	2710	2954	2521	3257	2392	3743	5414	3823
ENSMUSG00000036775	2361	2518	2115	1214	2902	2611	3606	2206	2070
ENSMUSG00000019818	2810	2497	2218	2425	2504	2506	2866	2386	2813
ENSMUSG00000002289	3191	3285	2723	636	540	524	4667	6261	5762
ENSMUSG00000039168	2644	2640	1942	2552	3363	2943	2594	3359	2583
ENSMUSG00000021996	2112	1503	1494	2437	3223	2635	2167	2636	2549
ENSMUSG00000015806	2455	1578	1721	5080	8936	6659	1987	2330	1782
ENSMUSG00000037942	2677	2153	3101	2028	2608	2516	4593	4812	4131
ENSMUSG00000058558	3299	1466	1759	1915	2821	2094	5532	5426	4786
ENSMUSG00000079641	2649	1555	1775	2159	2631	2326	3689	3119	4198
ENSMUSG00000022261	2530	2257	1952	2640	3156	3009	2669	2831	3256
ENSMUSG00000022564	2407	3260	2625	3142	2582	2207	3354	3483	3681
ENSMUSG00000020538	1032	880	1014	11260	9288	8383	878	1232	1274
ENSMUSG00000030108	2202	2719	1744	2564	3291	2541	2102	2213	2469
ENSMUSG00000025982	2747	4576	4858	3145	1727	1943	3320	3144	4595
ENSMUSG00000078578	2949	2748	3122	2277	2588	2481	3289	2852	3055
ENSMUSG00000061838	2699	2105	1371	3326	3283	2903	2420	2614	2401
ENSMUSG00000024158	2589	2806	2255	3989	4496	4375	2664	3246	2199
ENSMUSG00000032591	2687	4407	4258	4803	3388	2904	2582	3205	2481
ENSMUSG00000022961	2960	4011	4104	3059	1753	2177	2460	1779	2665
ENSMUSG00000103653	2996	1966	1066	870	864	810	2563	1692	3322
ENSMUSG00000062949	2231	2394	2638	2445	1140	1464	2756	1963	2386
ENSMUSG00000026034	2850	4940	4376	3099	1283	1576	3136	2591	3809
ENSMUSG00000025260	4214	3124	2833	2505	3978	3587	2989	1857	1744
ENSMUSG00000020091	2901	2683	2093	3278	3145	2749	2731	2804	2670
ENSMUSG00000060036	3751	1869	1866	1877	3707	2648	3337	4099	4220
ENSMUSG00000028964	2460	2668	1920	2855	4836	4000	2346	2697	2277
ENSMUSG00000042118	2838	2903	2972	4380	4021	3953	2332	2049	2101
ENSMUSG00000020029	2773	2314	1900	1575	2161	1790	3657	2844	3595
ENSMUSG00000031767	4086	3434	1958	1756	4117	3550	1359	988	814
ENSMUSG00000096674	2887	30	1	0	0	0	221	17	21
ENSMUSG00000078866	8868	2730	681	2354	2521	2957	568	533	4261
ENSMUSG00000036427	1756	1809	1512	2389	4611	3175	2163	2478	2746
ENSMUSG00000091867	1101	6719	4372	5290	3606	5528	1916	2211	794
ENSMUSG00000021282	3278	3414	3033	2062	1421	1476	3400	2912	2811
ENSMUSG00000025937	3038	2499	2112	4253	4059	3590	2144	2237	2493
ENSMUSG00000001211	2603	2774	2489	1748	2406	1970	2912	2769	2205
ENSMUSG00000058655	3195	3625	2844	1889	1949	1584	3388	4059	3901
ENSMUSG00000047638	2549	5000	4291	2938	1811	2006	3017	2638	3193
ENSMUSG00000109644	3551	4056	3127	3162	3486	3017	2733	2397	2240
ENSMUSG00000028601	2407	4223	4266	4358	2235	1956	2300	3473	2566
ENSMUSG00000028618	3007	1819	1697	2474	2614	2572	2713	2560	3027
ENSMUSG00000009566	2468	3482	3190	1724	1245	1314	3521	3088	2977
ENSMUSG00000003746	2237	2229	2249	2155	2085	2079	3291	2759	2707
ENSMUSG00000010097	2285	3914	3555	2412	1441	1482	3660	2835	4166
ENSMUSG00000066036	2805	4613	3753	1686	970	1078	3594	3112	2873
ENSMUSG00000007891	2119	1468	1234	2698	4034	2944	1850	1921	1878
ENSMUSG00000090555	2476	1116	708	1034	2046	2450	2499	3582	3246
ENSMUSG00000027620	1908	3648	4074	3716	2007	2367	2603	2181	3286
ENSMUSG00000040466	2136	2760	3031	2155	1996	1753	4289	4843	4284
ENSMUSG00000017707	2539	1368	1991	1039	1115	1163	5099	4239	4959
ENSMUSG00000020733	2129	1507	931	4281	5484	4376	1732	3224	2509
ENSMUSG00000041028	2161	1662	2092	2247	2791	2350	3109	2484	2209
ENSMUSG00000059534	2434	1649	1932	2320	3548	2921	3181	3393	3177
ENSMUSG00000013593	2303	2035	2053	2386	3815	2970	3006	3353	3194
ENSMUSG00000033610	1917	3471	1365	2236	3437	3281	3502	2980	3663
ENSMUSG00000026626	2173	3309	2863	2296	2538	2099	3660	3686	3452
ENSMUSG00000020386	2416	2090	2096	2686	2147	2005	5295	4033	4002
ENSMUSG00000078515	3042	4166	4085	1779	1064	1068	3219	2284	2948
ENSMUSG00000031320	2271	1245	1668	1789	2823	2576	4096	5083	4278
ENSMUSG00000028410	2875	2969	3550	1912	2005	1770	4468	3144	3236
ENSMUSG00000055436	2597	3585	3420	3607	1496	1760	1719	1189	2595
ENSMUSG00000086503	10	29	9	28262	17275	24695	6	4	9
ENSMUSG00000022098	3106	4637	5992	1508	1064	1015	3380	4197	3573
ENSMUSG00000058997	2639	4010	3833	1583	1239	1133	6386	3787	4409
ENSMUSG00000017756	2124	4301	3584	3771	1687	1832	3362	2686	2739
ENSMUSG00000032014	1586	2351	1692	2650	3762	3039	1776	1918	2128
ENSMUSG00000005354	2931	2131	1601	3110	4474	3890	2603	2625	2834
ENSMUSG00000071528	2041	1780	1651	2433	2970	2857	2059	1663	2226
ENSMUSG00000014867	2255	2097	1706	2811	3533	2981	2156	2241	2072
ENSMUSG00000061959	4365	4111	3744	2889	1850	1736	2957	6330	3913
ENSMUSG00000022149	532	1635	600	3007	1341	1331	656	1047	1880
ENSMUSG00000034708	3141	2357	2653	2167	3404	3066	2990	2754	2478
ENSMUSG00000020644	2151	2563	4573	3185	1383	1706	4306	2746	2681
ENSMUSG00000026526	2337	1341	1110	2003	4463	3298	1635	1413	1834
ENSMUSG00000023043	1637	2766	1814	4268	5142	3886	1307	1931	2040
ENSMUSG00000032114	2717	2565	2165	2117	2677	2202	1875	2162	2938
ENSMUSG00000021069	2111	1401	1093	2443	3981	3313	1315	1342	1338
ENSMUSG00000074254	44	45	205	20914	9510	6921	266	632	169
ENSMUSG00000040660	1095	5119	4353	4766	3988	3906	3084	1743	1971
ENSMUSG00000049382	1971	1392	1254	3814	7649	4538	991	1205	1763
ENSMUSG00000046447	2172	2295	1866	2383	2949	2796	2842	2886	2639
ENSMUSG00000057322	1741	2851	2517	2462	2692	2405	2410	4415	2602
ENSMUSG00000017760	2651	2675	2170	2430	3100	2797	2153	1929	2305
ENSMUSG00000042248	3034	2697	2379	4340	3089	3586	3829	5020	4295
ENSMUSG00000056201	1846	1791	1257	2560	4727	3933	1643	1774	1805
ENSMUSG00000066026	2099	2676	2025	2461	2897	2718	2227	2618	2336
ENSMUSG00000075517	2622	4043	7638	4497	1424	2059	2474	2986	2088
ENSMUSG00000024070	2174	3660	3071	1101	899	960	2196	2153	2539
ENSMUSG00000029727	2753	1855	2886	2285	1797	1629	2702	2313	3074
ENSMUSG00000030087	2250	2997	2121	2266	3576	3014	1848	1874	2586
ENSMUSG00000052562	2157	4747	3477	3252	1631	2095	2554	2635	2783
ENSMUSG00000021000	2684	3206	2886	2077	2294	2193	2395	2304	2166
ENSMUSG00000025176	2032	2576	2138	2969	4357	3554	1562	2054	1889
ENSMUSG00000113948	2524	2270	1477	2212	2463	2143	2988	2661	3710
ENSMUSG00000034171	2428	2846	2389	2929	2642	2370	2330	2687	2479
ENSMUSG00000020534	2135	2534	2381	4861	4800	4257	1826	2290	2440
ENSMUSG00000035637	3283	2414	2837	1058	2191	1679	3420	3676	2522
ENSMUSG00000007850	2986	4731	3867	2629	1468	1602	2153	1527	2397
ENSMUSG00000037706	2829	2373	1718	1625	3111	2671	1817	2432	1843
ENSMUSG00000026819	1286	1760	2572	2229	1499	1965	3042	2511	2060
ENSMUSG00000029669	2432	2569	2281	2074	2208	2210	3102	2706	2816
ENSMUSG00000059796	3567	2557	2394	2035	2259	2054	2026	2164	1924
ENSMUSG00000061518	1571	2186	1765	2303	4852	3359	1319	1781	1268
ENSMUSG00000020267	2520	1725	1906	2269	3000	2632	3069	3524	3249
ENSMUSG00000019877	2823	1918	2756	1679	1362	1369	3064	2397	3372
ENSMUSG00000033684	2553	1162	1242	1604	2713	2005	1136	928	963
ENSMUSG00000021676	2309	2135	2094	2537	2610	2477	3288	2523	3062
ENSMUSG00000051748	211	1343	3026	2843	1317	1419	5140	6773	3232
ENSMUSG00000061983	1939	1366	1130	1653	2536	2967	3476	4465	4430
ENSMUSG00000067212	2732	2183	2141	3726	2395	1910	2083	2832	1911
ENSMUSG00000035780	3143	1910	1277	2817	3861	3538	1882	1837	3403
ENSMUSG00000033161	2693	1369	1289	1628	3467	2529	2088	2470	2488
ENSMUSG00000015092	1861	2685	2312	2392	4181	3623	1501	2679	1353
ENSMUSG00000040505	2537	3249	2576	4130	2183	2278	3234	2077	2505
ENSMUSG00000062480	1568	1085	663	2768	3800	3021	889	695	1054
ENSMUSG00000039438	2303	2704	1838	3216	5599	4773	1403	2784	1562
ENSMUSG00000020849	2070	1702	1465	2432	2556	2238	2685	2173	2587
ENSMUSG00000031168	1939	1262	1062	5223	7628	6330	1529	1791	1472
ENSMUSG00000026260	1947	1778	956	2729	3724	3424	1548	1565	1777
ENSMUSG00000034108	2122	2842	2579	1923	3631	2554	2426	2985	2390
ENSMUSG00000057465	21	80	515	561	266	219	22	13	20
ENSMUSG00000035242	2786	1400	1697	1881	2674	2150	3021	3654	3039
ENSMUSG00000021218	2801	1037	1442	1941	1940	1727	3910	3429	2958
ENSMUSG00000037780	1854	2183	2627	1632	1860	1896	1830	2415	1802
ENSMUSG00000031482	2530	1556	1679	2205	3840	3240	2326	1446	1766
ENSMUSG00000030244	1827	1936	1937	1880	3607	3363	1819	2292	1914
ENSMUSG00000032018	943	876	586	10801	9797	9868	898	846	842
ENSMUSG00000023829	2455	2639	3180	2648	2950	2406	3574	3539	2281
ENSMUSG00000034120	3292	3990	3024	3103	1496	2055	1720	1464	1751
ENSMUSG00000038991	1465	2497	1548	2818	2731	2456	1625	1677	1703
ENSMUSG00000021376	2290	1579	1077	2258	2244	2200	1321	1492	1555
ENSMUSG00000024981	1522	966	935	5142	6864	4914	1080	1141	761
ENSMUSG00000029063	1710	2421	2247	2526	2468	2136	3001	3090	3147
ENSMUSG00000039648	1595	4731	3667	3640	2739	2656	2166	1985	1749
ENSMUSG00000051483	843	1085	755	1767	3331	3085	768	952	1246
ENSMUSG00000028132	2129	2367	2419	961	774	812	4300	2457	2527
ENSMUSG00000019179	2210	1321	1223	2428	4823	3920	1797	1868	1981
ENSMUSG00000024949	2472	4223	3706	3198	1974	2175	2258	2522	2587
ENSMUSG00000000154	2101	1916	1300	3725	3698	3370	1850	2065	2035
ENSMUSG00000051695	2076	2068	2400	1751	2216	2140	3556	3964	3040
ENSMUSG00000018567	2477	1646	1934	2000	2875	2570	3028	3281	2688
ENSMUSG00000001472	2416	2485	2439	2969	2137	2122	2171	2610	2272
ENSMUSG00000041698	2833	2912	1867	1590	42	75	5326	4438	4739
ENSMUSG00000044533	195	3249	2299	119	6780	4882	4565	5356	138
ENSMUSG00000090733	3070	1664	1727	1211	1938	1427	5441	4076	3639
ENSMUSG00000029201	1900	1452	994	2696	1722	1857	1278	1203	1659
ENSMUSG00000047676	2820	3515	1608	540	4548	3256	472	3795	566
ENSMUSG00000050445	3140	924	1201	1378	3778	4260	2567	2770	3364
ENSMUSG00000063232	2399	2726	2916	1745	1448	1204	2828	3562	3086
ENSMUSG00000015112	2579	1735	1857	1650	1792	1752	3075	2834	2743
ENSMUSG00000024150	2632	2855	2827	2664	2500	2330	2589	2129	2238
ENSMUSG00000028737	1803	1842	1554	3045	3938	3116	2426	2237	2369
ENSMUSG00000022462	2253	2773	2487	1772	1073	1456	1927	1656	2973
ENSMUSG00000034160	2439	3139	3074	3830	1438	1874	2533	2067	2680
ENSMUSG00000022562	2779	3395	4058	2001	1520	1240	4715	4418	4229
ENSMUSG00000056978	1026	761	217	4217	8424	11112	245	383	323
ENSMUSG00000062997	1859	1882	1530	2175	3458	2672	2443	3432	2505
ENSMUSG00000022574	1886	2790	3735	2389	2896	2377	3040	3070	2677
ENSMUSG00000025791	2457	1363	1130	1979	3727	2699	2567	2252	2090
ENSMUSG00000110439	145	278	736	8	1	30	15	2273	2
ENSMUSG00000031138	2430	1870	1541	2100	1743	1825	2328	1944	2069
ENSMUSG00000003528	1590	1522	1280	3958	4796	3888	1300	1678	1660
ENSMUSG00000039682	2196	1548	1525	1955	4363	3600	2045	2167	1868
ENSMUSG00000019132	2222	2614	2200	3209	1820	1696	2663	2220	2813
ENSMUSG00000062762	2032	1484	1153	1281	1718	1419	1717	1811	1902
ENSMUSG00000020122	1184	1573	4542	645	664	703	1819	1826	1500
ENSMUSG00000035811	3988	2635	1731	1546	1211	1199	1594	1401	2086
ENSMUSG00000016024	1507	1032	2560	1362	1941	1623	1762	1583	1890
ENSMUSG00000078673	1	24	9	0	0	0	9	6	5
ENSMUSG00000020571	1613	1990	1934	1571	3054	2498	1133	1833	1384
ENSMUSG00000040462	2018	2182	1503	3120	4005	2914	1476	1782	1463
ENSMUSG00000027828	1523	1721	1402	2337	2379	2087	1595	1521	1589
ENSMUSG00000037072	1569	969	1085	1942	2317	2223	2303	1998	2455
ENSMUSG00000046718	1044	883	1290	3023	4266	3714	1237	2479	1351
ENSMUSG00000021520	1525	1630	1476	2468	3473	2717	1410	1500	1437
ENSMUSG00000024899	1926	1445	1290	5422	5107	4669	1803	1795	1577
ENSMUSG00000028479	1726	1943	2078	2306	3198	2549	1811	2436	2638
ENSMUSG00000056692	1975	1652	1408	1826	2492	1873	2364	3136	2505
ENSMUSG00000020153	2041	1918	1664	2019	3146	2645	2737	2582	3435
ENSMUSG00000029458	1865	2436	1971	1523	1606	1388	2896	2902	2545
ENSMUSG00000017119	1684	2647	2479	2027	1901	1972	2112	2215	2110
ENSMUSG00000003721	1424	1936	1707	436	733	666	4144	1401	1249
ENSMUSG00000022235	3451	2466	2466	1823	3716	3409	2857	2357	1862
ENSMUSG00000028680	3312	2371	3283	2015	841	1154	3481	5631	3887
ENSMUSG00000039450	3206	2355	1727	2048	3695	2995	2253	1908	2400
ENSMUSG00000071650	2114	3300	2970	2432	2232	1948	1897	1762	1976
ENSMUSG00000026589	2323	3669	5331	2694	1259	1492	2571	2172	2175
ENSMUSG00000038704	2126	3669	2658	2266	2453	2507	2266	2281	1757
ENSMUSG00000015451	3758	4868	3788	147	140	117	3126	2778	4401
ENSMUSG00000046329	1825	1859	1190	2384	2605	2701	1644	1824	1946
ENSMUSG00000038375	1466	2429	2734	1297	1058	1093	3569	2866	2369
ENSMUSG00000079477	1865	1660	1396	1765	1822	1819	2978	2961	2860
ENSMUSG00000040213	1487	2479	1909	3758	2506	2009	1570	2784	2214
ENSMUSG00000027447	2234	1407	1149	2124	3348	2686	2240	1184	2471
ENSMUSG00000068039	2039	1673	1312	784	1055	979	1950	1529	2415
ENSMUSG00000060002	2574	1246	1430	1215	1462	1428	3095	2276	3130
ENSMUSG00000021486	2235	1929	1382	1900	3349	2677	1903	2063	1841
ENSMUSG00000018707	2591	3451	2883	1644	1099	1117	3213	2761	2723
ENSMUSG00000018286	1595	2114	2131	2445	3359	2511	2203	2113	1957
ENSMUSG00000021048	1983	1673	1303	2663	4031	3338	1654	1901	1728
ENSMUSG00000028521	2670	2474	1939	2325	1514	1601	1284	1022	1313
ENSMUSG00000004264	2771	1830	1650	1900	3376	2693	1918	2230	2010
ENSMUSG00000030972	2919	3605	2311	3519	2046	2384	1304	1631	1836
ENSMUSG00000004071	2523	2059	2345	1586	1362	1332	2254	2388	2535
ENSMUSG00000028076	3790	3613	2612	6838	2123	2317	1657	1397	1387
ENSMUSG00000029467	2344	2858	2914	1473	1058	1007	2908	1759	2640
ENSMUSG00000025465	2542	1263	1207	2450	3959	3222	1982	2410	2149
ENSMUSG00000036606	1942	2750	1804	2042	2299	2144	2036	2286	1896
ENSMUSG00000061947	2040	1752	2213	2337	2356	2142	1678	1925	1542
ENSMUSG00000030695	1719	2029	1477	1721	2718	1963	2588	1934	2208
ENSMUSG00000041841	1819	1815	1761	1714	2599	1904	2946	3824	3548
ENSMUSG00000095597	1995	1217	1234	1458	2161	1768	2733	2696	3313
ENSMUSG00000040706	2992	2233	1651	2114	3440	2739	2033	1428	1458
ENSMUSG00000055839	1476	1745	1410	2088	2779	2809	1922	1787	2082
ENSMUSG00000028756	1788	1447	1112	1727	3010	2275	2114	2371	2105
ENSMUSG00000032330	2007	1236	1646	1939	2716	2557	2493	2487	2331
ENSMUSG00000061292	1553	1678	950	722	646	808	1510	426	1442
ENSMUSG00000020585	1910	1222	1265	1412	2430	1869	2157	2269	2555
ENSMUSG00000056050	1777	2928	2909	1899	1295	1407	2268	2381	3014
ENSMUSG00000009079	2341	3377	3144	2973	1854	1821	1861	2049	1764
ENSMUSG00000045294	445	422	382	10076	9039	8876	407	498	940
ENSMUSG00000038014	1872	1824	1627	2285	1668	1926	2210	1760	2285
ENSMUSG00000023019	1673	1756	1367	1113	2772	1813	1400	1644	898
ENSMUSG00000036199	1681	1832	1682	1779	3282	2341	2152	2199	2337
ENSMUSG00000068396	1163	152	1574	2348	1686	1380	3122	3304	3046
ENSMUSG00000047822	600	1657	1029	6645	4993	4483	1715	746	1251
ENSMUSG00000021136	2488	2796	1640	1909	2419	2118	1663	1687	2157
ENSMUSG00000020190	1409	1882	1589	3249	4901	3899	1546	2037	2208
ENSMUSG00000030629	1623	1883	1990	1491	1123	1098	3308	2756	2894
ENSMUSG00000079012	3301	1535	1862	1852	2967	2680	1841	1860	2415
ENSMUSG00000058022	2222	2190	1387	2371	1768	1773	2688	2325	2081
ENSMUSG00000046027	2114	2046	2115	2546	2314	2108	2439	2371	2541
ENSMUSG00000037573	1543	821	1094	3196	2376	2828	1315	998	994
ENSMUSG00000031059	2071	1556	1480	1936	3059	2345	2454	2482	2523
ENSMUSG00000052738	2395	1086	1303	2047	2898	2213	2178	2493	1817
ENSMUSG00000090150	2317	1653	2197	1341	1291	1270	3942	3655	2839
ENSMUSG00000035027	2054	2428	1539	1745	2336	1884	2660	2819	2530
ENSMUSG00000027566	1962	2063	1780	1894	2630	2314	1865	1907	1698
ENSMUSG00000040147	1747	1382	1224	2925	4137	3898	1920	1808	1785
ENSMUSG00000005981	1825	1697	1466	1825	2628	2308	1892	1903	1971
ENSMUSG00000024747	881	456	493	3549	4647	3896	343	438	484
ENSMUSG00000055172	2307	1091	1149	1320	2625	2268	1576	1900	1706
ENSMUSG00000021546	2323	2121	2146	2426	2329	1945	1791	2070	1730
ENSMUSG00000028639	1574	936	989	1686	2898	2138	2146	2846	2083
ENSMUSG00000063882	2190	1220	1577	2359	2653	2212	2744	3135	2687
ENSMUSG00000045636	1710	2497	2769	1798	1293	1310	2218	1862	2348
ENSMUSG00000026553	2078	2728	2515	2080	1390	1430	2864	2263	2204
ENSMUSG00000071177	1368	928	512	1151	571	833	1000	1911	668
ENSMUSG00000003420	1720	1565	1771	1662	2436	1987	2708	3604	2413
ENSMUSG00000030530	1974	2436	1889	1885	2772	2042	1462	1659	1456
ENSMUSG00000027261	1899	1527	1585	2042	2057	1757	1424	1933	1367
ENSMUSG00000035828	1824	3432	2945	1809	1726	1678	1994	2476	3202
ENSMUSG00000018171	2443	1084	1494	1908	1200	1035	1979	1528	2036
ENSMUSG00000052392	2108	3261	3491	3298	1431	1655	4563	4301	3347
ENSMUSG00000063015	2182	1754	1651	1303	1378	1300	2791	2196	2613
ENSMUSG00000033938	1796	2425	1841	2592	3107	2537	1875	2357	1752
ENSMUSG00000027406	2220	1943	1408	1929	3593	2813	1833	1815	1650
ENSMUSG00000025508	1815	1431	1902	2165	2604	2125	2933	3424	3023
ENSMUSG00000028405	2042	1635	1540	2083	2738	2628	2652	2310	2212
ENSMUSG00000060938	1966	1923	26	1755	2371	2121	98	102	8515
ENSMUSG00000021539	1691	1871	2019	2701	3552	3573	1522	1663	1342
ENSMUSG00000022751	1852	1571	1062	2812	3388	3017	1403	1507	1258
ENSMUSG00000028470	2282	2888	2470	2147	2666	2015	2234	2566	2816
ENSMUSG00000020440	1913	2110	1125	2939	3930	3309	874	1619	1682
ENSMUSG00000027332	2162	1433	1096	2889	3213	2772	1848	2477	1905
ENSMUSG00000028906	2585	4038	3047	1978	1624	1470	2790	2673	2352
ENSMUSG00000030654	2058	1603	1209	1225	1525	1496	1669	1584	1790
ENSMUSG00000026234	2126	1801	2012	1358	1963	1599	1830	2348	1808
ENSMUSG00000068328	2226	2088	1840	2033	2787	2237	1714	2431	1801
ENSMUSG00000028158	1593	1487	1655	1563	977	987	2966	2665	2494
ENSMUSG00000025903	1742	1421	1532	2059	2066	2252	2286	2030	2245
ENSMUSG00000022836	2693	3066	2483	2241	1753	2018	1444	1089	1291
ENSMUSG00000028607	2654	2210	1605	1598	1684	1598	3072	2255	2434
ENSMUSG00000031924	1472	1097	875	4217	4348	3699	1646	1849	1717
ENSMUSG00000034926	710	402	401	3599	2723	2598	542	597	625
ENSMUSG00000010609	1953	1548	1465	3427	4447	3540	2557	1447	1761
ENSMUSG00000051510	1852	3438	3013	3082	2205	2345	1840	1680	1585
ENSMUSG00000041891	1784	2249	1585	2486	2829	2104	1263	1398	1101
ENSMUSG00000030157	2955	4514	2695	2208	1586	1948	3107	3394	2021
ENSMUSG00000029713	1886	2207	1732	2229	2859	2270	1606	2026	1833
ENSMUSG00000078597	346	91	348	1	2	46	580	249	3455
ENSMUSG00000036391	1980	2503	2216	2254	1235	1459	2183	1821	1957
ENSMUSG00000020926	4100	6108	4096	1888	846	955	2484	4942	2273
ENSMUSG00000036813	1529	3789	3525	2932	1759	1973	2553	2520	1487
ENSMUSG00000019929	1201	1077	1654	829	2039	1840	3013	2248	3504
ENSMUSG00000028979	2545	2132	2010	2478	2421	2487	1367	1392	1162
ENSMUSG00000039349	1534	1666	1571	1604	2977	2429	1812	2382	1586
ENSMUSG00000021751	2176	1408	2019	715	1815	1672	1730	1764	1074
ENSMUSG00000024099	1818	1445	1333	2480	3053	2771	1623	1713	1657
ENSMUSG00000057103	1095	1321	763	1914	4196	3723	1396	1362	1719
ENSMUSG00000033416	1695	1865	2088	1449	1680	1332	2618	2831	2758
ENSMUSG00000078566	3195	1770	1766	1493	1579	1542	3504	2949	3497
ENSMUSG00000055322	1959	2953	2335	1392	1105	1031	2868	2671	5545
ENSMUSG00000057880	2887	1389	1273	1999	3622	3025	2386	2245	1742
ENSMUSG00000054676	1847	2059	2007	1629	2103	1849	1643	2177	2063
ENSMUSG00000028649	1835	2638	2443	1864	1065	1137	2301	2125	2015
ENSMUSG00000028240	4870	1595	1405	5634	2494	4177	130	679	921
ENSMUSG00000046814	2279	1328	1028	2043	3457	2736	1795	1632	1755
ENSMUSG00000074794	1471	4812	6287	1380	1007	1282	1347	1561	1044
ENSMUSG00000022887	2004	1907	1601	2057	2260	2304	1668	1268	1864
ENSMUSG00000059775	1828	1412	181	46	4377	3739	5538	675	2643
ENSMUSG00000034243	1821	3224	2920	2865	1561	1703	2176	1813	1606
ENSMUSG00000036309	1890	1332	1636	1634	1991	1791	2799	2423	2233
ENSMUSG00000031886	1509	369	603	951	1978	1409	1119	1239	1220
ENSMUSG00000038717	1868	1484	1363	2225	2204	2220	1543	1729	1811
ENSMUSG00000068523	1962	1627	1258	1611	1945	2105	1927	1680	1925
ENSMUSG00000054263	3453	4792	3658	2199	1459	2115	1696	1756	1529
ENSMUSG00000022514	2457	2127	1840	1359	1896	1874	2340	2060	2098
ENSMUSG00000046352	2073	1878	2639	2157	2308	2184	1770	1518	1225
ENSMUSG00000020484	2930	2116	2158	2391	1749	1564	1488	1185	1186
ENSMUSG00000028223	2137	1711	1956	1495	2306	1841	2586	2803	2063
ENSMUSG00000027282	1837	1727	1642	1819	2125	2013	2225	2128	1893
ENSMUSG00000025059	1794	2717	3969	846	716	951	3401	2466	2663
ENSMUSG00000031960	1964	2130	1355	2128	2215	2055	1755	1707	2030
ENSMUSG00000011382	2057	1600	1171	2258	2376	2188	1729	1989	1967
ENSMUSG00000042406	1959	2864	1962	3360	2080	2061	2135	2473	2010
ENSMUSG00000028788	1723	1388	1332	1345	1312	1218	2358	2131	2321
ENSMUSG00000028327	2289	3734	2254	1784	1592	1495	2286	1350	1195
ENSMUSG00000039783	1975	1233	1105	2001	2005	1785	1945	1572	2140
ENSMUSG00000057074	752	621	392	1081	1861	1876	748	1025	1988
ENSMUSG00000084128	1792	3427	2994	2250	1337	1337	2845	2139	1796
ENSMUSG00000047728	2903	2201	1586	2086	1883	1782	2178	2599	2789
ENSMUSG00000019188	1370	1773	1393	2056	2470	1965	1516	1712	1542
ENSMUSG00000021577	1994	977	1195	1560	2854	2098	1902	2304	1914
ENSMUSG00000038845	1813	1453	1223	1466	3363	2722	1653	1495	1633
ENSMUSG00000032051	2160	1240	1196	2305	3192	3051	1454	2312	2176
ENSMUSG00000058076	1493	1137	929	2180	3467	2738	1376	1587	1344
ENSMUSG00000024085	1863	1645	1573	2246	1319	1224	1947	1877	1388
ENSMUSG00000026822	168	320	582	1525	971	1022	56	11	36
ENSMUSG00000015165	2028	2611	2425	2018	1424	1464	1684	1836	1892
ENSMUSG00000038286	2143	1371	1123	1694	3063	2830	1865	1999	1460
ENSMUSG00000022253	1506	1691	1667	1990	1380	1422	2205	2107	2356
ENSMUSG00000052707	1876	3575	3057	2496	1458	1700	1791	1430	2269
ENSMUSG00000024132	2243	1842	1823	1436	2786	2081	2319	2305	1760
ENSMUSG00000110631	3150	2302	3320	427	300	370	616	313	1553
ENSMUSG00000023150	2454	3146	3227	1508	1090	1213	1767	1577	1754
ENSMUSG00000035325	1867	2709	2145	2033	1413	1575	1696	1564	1501
ENSMUSG00000023176	2425	1019	1538	2215	2340	1659	1578	1639	1695
ENSMUSG00000022403	1821	1591	1610	1663	1554	1493	2319	2350	2186
ENSMUSG00000012405	1715	1161	1069	1576	3370	2618	1484	2042	1654
ENSMUSG00000034707	2245	2403	2026	1620	2409	2090	1665	1659	1544
ENSMUSG00000026189	1818	1346	897	2530	4633	3754	830	991	1054
ENSMUSG00000006050	2505	2627	2187	1761	1937	1670	2018	2068	2499
ENSMUSG00000057037	1480	1508	1726	2180	1740	1856	2345	2066	1705
ENSMUSG00000028936	1988	1453	1539	1678	1786	1431	2977	3148	3100
ENSMUSG00000014294	1507	2072	2106	2553	3098	2323	1642	2500	1654
ENSMUSG00000029656	2997	1284	1492	905	1597	1558	1914	2378	1226
ENSMUSG00000022244	1426	1452	1188	1422	1604	1436	1344	1454	1285
ENSMUSG00000033629	1666	1751	2013	1956	1633	1531	2206	1995	1998
ENSMUSG00000090841	1229	1421	1624	2244	2501	1730	1590	2613	1675
ENSMUSG00000005161	1711	1084	1091	1715	2830	2345	1463	1668	1780
ENSMUSG00000020460	2161	2185	2079	1407	1613	1181	3606	2631	2284
ENSMUSG00000075700	1605	1441	1343	1591	1225	1293	2363	1852	2157
ENSMUSG00000048076	1639	1419	1461	1758	2390	1875	1651	1825	1558
ENSMUSG00000041548	2220	1967	1704	1999	2120	2182	2974	2420	1957
ENSMUSG00000025075	1338	1652	1442	1911	2293	2089	1704	1852	1713
ENSMUSG00000026131	1521	1427	1370	2491	1142	1288	1318	1199	1292
ENSMUSG00000009291	2349	1112	1110	1266	2014	1763	1871	1544	1756
ENSMUSG00000028108	1306	2581	2327	845	3716	2990	2232	2624	2202
ENSMUSG00000020402	1698	1261	1139	2180	2942	2398	1382	1639	1630
ENSMUSG00000022304	2602	1756	1374	745	1818	1596	2449	2866	1772
ENSMUSG00000073676	1752	1459	2128	2205	2982	2181	3320	2940	2175
ENSMUSG00000027366	1472	1198	1160	2000	1402	1433	2075	1873	1967
ENSMUSG00000032050	1403	1783	1484	1613	1640	1654	2309	2679	2159
ENSMUSG00000032207	2128	1420	1227	1197	2244	1871	2150	2885	2243
ENSMUSG00000040033	1627	3839	3869	1704	1130	1031	2536	2369	2111
ENSMUSG00000041798	2219	4561	3023	2129	600	622	3534	5000	2352
ENSMUSG00000035203	2046	2218	1575	1752	2051	1658	1556	2057	1537
ENSMUSG00000025613	1511	1672	1580	1800	1849	1617	1859	1896	2028
ENSMUSG00000041459	2233	2965	2160	2275	1235	1402	2008	1709	2043
ENSMUSG00000047036	3006	3031	2822	2162	1006	1225	1666	1640	2035
ENSMUSG00000028655	1882	1802	1970	1328	1201	829	2693	899	2205
ENSMUSG00000046794	2238	3140	1701	4744	1083	1222	2390	2101	2638
ENSMUSG00000079435	1484	1463	1556	1698	2048	1695	1927	3131	2042
ENSMUSG00000029571	1471	1108	1041	1371	1504	1585	1393	1445	1910
ENSMUSG00000025199	2221	2680	2627	1784	1027	1119	1452	1292	1574
ENSMUSG00000050541	1266	2297	1381	5259	2155	2232	1473	1538	1624
ENSMUSG00000024335	2111	2776	2105	1277	902	865	2600	1865	2113
ENSMUSG00000055681	1268	2132	1774	2085	3179	2257	1501	1614	1508
ENSMUSG00000008683	1623	985	1099	1504	2091	1703	2651	2519	2725
ENSMUSG00000074639	1541	1671	1566	3951	3361	3166	2183	2406	1118
ENSMUSG00000030541	1666	1115	1106	1824	3416	2698	1864	2736	1878
ENSMUSG00000054226	1805	2099	1724	1806	2088	1887	1746	2193	2215
ENSMUSG00000014769	1674	1512	1600	1971	2332	2194	2196	2115	1972
ENSMUSG00000038650	1545	2055	2021	2123	1959	1614	2295	1994	2044
ENSMUSG00000059447	2232	1614	2086	901	1176	906	3583	2835	2702
ENSMUSG00000036078	1308	1150	447	1893	5173	3984	979	581	897
ENSMUSG00000027605	584	346	282	9903	10398	7713	277	421	448
ENSMUSG00000001175	1287	1084	838	1803	3059	2486	1588	1736	1744
ENSMUSG00000083773	13	813	248	2116	3434	2871	389	858	370
ENSMUSG00000026554	1815	2486	2150	1658	1648	1533	1833	1718	1963
ENSMUSG00000032898	1626	1927	1656	860	1249	1217	1449	1794	1884
ENSMUSG00000005779	1912	1287	1793	1952	2976	2163	2255	2383	1926
ENSMUSG00000016559	1585	1231	1614	2435	2918	2652	1925	2118	1745
ENSMUSG00000019312	1038	2048	1973	3351	2608	2310	1671	1897	1790
ENSMUSG00000021270	1456	1834	2302	793	711	757	4904	2466	3517
ENSMUSG00000063558	2611	2697	2264	1106	639	708	1635	1822	1855
ENSMUSG00000033174	1779	2089	1745	956	1450	1247	2922	3243	1561
ENSMUSG00000025362	2070	1040	2380	2930	159	159	401	4742	2739
ENSMUSG00000023089	1310	1487	1411	2169	2809	2130	1459	1516	1412
ENSMUSG00000034908	2405	2557	2140	2031	1410	1537	2127	2285	2448
ENSMUSG00000053964	1464	3772	4126	936	310	226	4033	3642	2911
ENSMUSG00000063696	2026	1295	1200	1468	1987	1645	1428	3386	3015
ENSMUSG00000022216	1175	1215	966	2306	3036	2500	1094	1300	1461
ENSMUSG00000040712	1914	3496	2766	1356	589	665	2895	2016	2214
ENSMUSG00000021957	1154	852	498	2289	3849	2665	650	805	972
ENSMUSG00000000876	1915	2081	1735	1135	812	893	2592	1778	2158
ENSMUSG00000041168	1632	1528	1397	1732	2550	2034	1803	2127	1813
ENSMUSG00000036503	1834	1373	1344	1838	1971	1937	1916	1528	1658
ENSMUSG00000030002	1830	3392	3092	1485	666	792	2355	2000	2545
ENSMUSG00000015243	2769	2194	1983	1911	1042	1223	1731	1206	1349
ENSMUSG00000059734	1225	1304	939	1951	2732	2414	1226	1149	1136
ENSMUSG00000031844	2243	2229	1328	1490	2371	1911	974	1226	960
ENSMUSG00000025967	1879	1159	1176	1494	2016	1446	2451	2578	2242
ENSMUSG00000055850	1772	1486	1013	1731	2451	2133	1330	1493	1413
ENSMUSG00000031431	1092	2026	1379	1322	847	1014	1368	1560	2629
ENSMUSG00000024781	929	1619	940	967	1795	1572	2083	1829	2792
ENSMUSG00000038393	609	1501	2751	1073	675	679	1898	3182	2596
ENSMUSG00000004789	2011	1726	1727	1877	2373	1931	1793	1646	1816
ENSMUSG00000025935	1176	1195	908	2200	1771	1869	1494	1247	1658
ENSMUSG00000015536	1462	1489	1085	2003	2035	1983	1669	1580	1573
ENSMUSG00000070644	1228	478	411	2923	4696	4015	735	868	685
ENSMUSG00000026072	1532	1880	2028	745	283	285	3496	1566	2424
ENSMUSG00000032328	1604	1257	1318	1497	1256	1279	1628	1595	1732
ENSMUSG00000069744	1459	1522	1498	1960	2462	2048	1634	1315	1606
ENSMUSG00000060591	1404	1001	1122	1587	2432	2288	1320	1513	1605
ENSMUSG00000021273	832	639	539	4507	4125	4280	973	1265	1391
ENSMUSG00000054733	1857	1282	1026	1839	2464	2171	1640	1822	1346
ENSMUSG00000004535	1621	1473	1618	1438	1548	1336	1942	1472	1695
ENSMUSG00000022312	1789	1306	991	1343	1981	1642	1776	2087	2068
ENSMUSG00000020456	1934	1600	1212	1548	2097	1674	1548	1624	1766
ENSMUSG00000032078	1879	1972	1418	837	461	537	4150	2836	3273
ENSMUSG00000035247	1484	2482	2483	1076	720	632	2720	2131	2405
ENSMUSG00000020368	1535	1402	1540	1536	1955	1578	1592	1914	1733
ENSMUSG00000068823	1594	1372	1463	1322	1422	1229	2223	2310	2270
ENSMUSG00000070473	1296	1931	1127	1718	2177	2127	1392	1572	1306
ENSMUSG00000047215	1916	1079	1235	1157	1645	1206	3141	3590	2865
ENSMUSG00000010277	2123	2098	2004	1283	1367	1187	2627	1997	2155
ENSMUSG00000032808	550	692	1028	1531	1329	1419	2283	1538	2446
ENSMUSG00000005510	1648	1423	1133	1857	2661	2113	1324	1362	1456
ENSMUSG00000015357	1175	1227	1254	476	692	608	2884	2201	2149
ENSMUSG00000026672	1910	2332	2264	1814	1625	1470	2003	1848	1727
ENSMUSG00000020432	1905	1248	997	1551	3510	3127	1497	1675	1238
ENSMUSG00000027580	1828	2597	2403	1987	863	956	2341	1848	1499
ENSMUSG00000010608	1673	2646	2763	2867	933	1212	1363	1291	2097
ENSMUSG00000030545	1570	2312	2813	1232	603	534	4566	3449	2688
ENSMUSG00000022587	854	458	385	1368	2673	2259	459	700	684
ENSMUSG00000021484	1854	1544	1191	2066	2724	2131	1252	1425	1246
ENSMUSG00000031812	1707	1421	1363	1052	1485	1216	1898	1909	2003
ENSMUSG00000021660	1959	1215	1465	1458	1769	1547	2037	2360	2265
ENSMUSG00000073155	1262	1808	2250	1783	1323	1386	2278	2950	2350
ENSMUSG00000003068	1685	2637	2132	1543	1887	1572	2150	2390	1921
ENSMUSG00000027809	1866	1004	1334	824	1441	1104	2679	2117	1902
ENSMUSG00000069324	2543	882	834	984	5815	4188	249	390	135
ENSMUSG00000020850	1749	2009	1529	1709	2064	1837	1859	1735	1728
ENSMUSG00000030357	1133	1886	1599	1824	2565	1912	2334	2500	1855
ENSMUSG00000005534	1816	1549	1695	1996	1527	1558	1529	1300	1664
ENSMUSG00000028743	2016	1374	1491	1819	2701	2166	1357	1632	1233
ENSMUSG00000024393	1964	2796	2301	1678	1124	1159	2074	2060	2073
ENSMUSG00000026176	1291	1701	1329	1683	2031	1577	1787	2153	1589
ENSMUSG00000032301	1673	1567	1662	2175	2372	2068	1862	1715	1334
ENSMUSG00000022809	1580	1593	1746	1648	1070	854	1533	1486	1317
ENSMUSG00000026922	1530	1123	1068	1001	2413	1716	2050	1808	963
ENSMUSG00000048154	1755	2585	2349	1874	924	945	1516	1422	1206
ENSMUSG00000040048	1284	1391	1061	2557	3551	2985	1294	1826	1222
ENSMUSG00000071633	1703	1597	1679	459	652	736	3155	2944	1459
ENSMUSG00000002015	1370	1123	921	1687	2454	2268	1011	1078	1201
ENSMUSG00000057530	1584	1532	1151	1492	1717	1475	1454	1664	1253
ENSMUSG00000064225	1271	1691	2932	2408	1716	1795	2134	1545	687
ENSMUSG00000037710	1951	843	919	1901	3546	2688	2094	2540	1872
ENSMUSG00000027222	2176	1670	1689	2102	2653	2340	1709	1763	1302
ENSMUSG00000096210	1284	1512	1312	2252	2472	1919	1826	1658	1635
ENSMUSG00000054387	1885	2807	2846	2315	844	1019	1246	1118	1294
ENSMUSG00000022615	1111	1956	2082	458	755	477	3959	3177	2329
ENSMUSG00000096688	10	6	4	3	1	2	22	3	3
ENSMUSG00000041660	1306	1103	1068	1538	1528	1469	1555	1282	1628
ENSMUSG00000035545	1837	2735	1999	2788	1302	1633	914	1051	792
ENSMUSG00000025503	828	814	758	2226	3059	2617	804	921	990
ENSMUSG00000085396	1876	2885	2646	2465	1210	1491	1099	929	1016
ENSMUSG00000040128	535	1212	1552	1334	775	804	2303	2366	2763
ENSMUSG00000046229	1618	1823	1440	1425	2292	2097	2305	1160	1909
ENSMUSG00000026238	1509	1641	1302	821	1462	1162	1490	1520	2419
ENSMUSG00000052305	595	352	2538	941	1213	1514	1081	3456	550
ENSMUSG00000026295	2016	1607	1778	1878	3151	2940	2027	2554	1526
ENSMUSG00000044786	647	1426	3790	4324	2083	2355	544	499	637
ENSMUSG00000002032	1335	4166	2789	2066	891	969	2105	1702	1766
ENSMUSG00000063511	1633	2766	2816	2689	1660	1598	920	1315	796
ENSMUSG00000018474	1850	3665	3696	2252	1196	1239	2161	2657	1383
ENSMUSG00000090862	2065	1307	1251	1441	2077	2003	2132	2538	1851
ENSMUSG00000020592	1678	1087	1080	2226	3749	2749	1002	1062	1143
ENSMUSG00000032602	1865	1562	1479	1077	1066	928	2026	1850	2006
ENSMUSG00000041881	1804	1383	1382	1694	2142	2032	1730	2035	1793
ENSMUSG00000002222	1385	1306	1075	2314	2165	1934	1610	1318	1414
ENSMUSG00000020821	1357	1430	1152	1257	1755	1320	2041	2046	1591
ENSMUSG00000001794	1525	1384	1054	1495	2067	1785	1361	1671	1379
ENSMUSG00000092075	6612	1264	2512	20	1	12	3552	4580	1406
ENSMUSG00000018585	1154	2028	1120	1675	2307	1826	1309	1308	1340
ENSMUSG00000037916	1594	1241	1302	1412	2641	2049	1671	1886	1763
ENSMUSG00000029545	1655	869	709	1403	2723	1996	1642	1907	1355
ENSMUSG00000037966	1861	1151	926	1532	2367	2017	1666	1759	1245
ENSMUSG00000003948	1345	1321	1488	828	1032	949	3193	2173	2069
ENSMUSG00000042625	1480	3513	3431	1620	807	830	1725	2303	1709
ENSMUSG00000022565	1499	2049	1440	1518	1330	1124	1138	1106	870
ENSMUSG00000021096	1556	1255	1139	1335	1600	1476	1912	1746	1658
ENSMUSG00000020250	1971	2051	1058	1309	1297	1252	1510	1384	1719
ENSMUSG00000055762	1596	1646	1646	1353	1859	1655	1818	2673	1728
ENSMUSG00000027180	1573	1432	1372	2554	1610	1625	1807	1432	1746
ENSMUSG00000068246	2046	1606	2439	3930	3826	3315	826	2597	672
ENSMUSG00000026691	20	32	145	5871	4088	3511	18	138	37
ENSMUSG00000020385	1578	2790	2756	2493	1096	1216	1226	1094	1573
ENSMUSG00000024120	1630	1598	1294	1559	1393	1409	1673	1224	1542
ENSMUSG00000006299	1608	1575	1388	2095	2038	1619	1261	1648	1367
ENSMUSG00000010175	1554	2050	1879	1514	972	955	1547	1121	1109
ENSMUSG00000024588	1320	1485	1344	1239	1246	1131	1827	2021	2293
ENSMUSG00000041757	1300	2181	1826	1956	1109	1191	1855	1545	1838
ENSMUSG00000018428	1678	2799	2757	1577	822	807	2048	1691	1562
ENSMUSG00000030884	1406	644	581	1432	2609	2080	923	908	1128
ENSMUSG00000005803	1261	459	458	1596	2676	2108	763	872	1173
ENSMUSG00000021928	1397	945	806	3117	3016	2363	1066	1363	1261
ENSMUSG00000015839	1164	1633	1444	1312	1009	1102	1969	1458	1769
ENSMUSG00000010601	1798	1411	1237	3239	2578	2981	971	836	930
ENSMUSG00000025731	1482	1474	1126	1200	1718	1548	1572	1804	1662
ENSMUSG00000075590	1829	2801	3838	1534	641	616	1735	1851	1522
ENSMUSG00000025481	1789	948	1262	1788	2654	2079	2063	2740	1668
ENSMUSG00000031438	1258	1063	1021	1483	1287	1136	1579	1674	1604
ENSMUSG00000074064	1585	1535	1264	1564	1776	1501	1767	1920	1514
ENSMUSG00000029864	1597	1096	1019	2120	2593	2329	1627	1303	1384
ENSMUSG00000021290	1142	776	1040	1445	1929	1718	1901	1578	2024
ENSMUSG00000028426	1498	1490	1421	1132	1308	1342	1778	1831	1400
ENSMUSG00000025815	2190	2148	1756	2103	1743	1869	885	697	1394
ENSMUSG00000011831	1284	1685	1419	1584	1125	1055	1377	1014	1514
ENSMUSG00000041638	1704	2810	2926	1575	948	1050	1551	1915	1637
ENSMUSG00000040562	720	598	537	1279	2821	2551	323	316	345
ENSMUSG00000027367	1731	1692	1435	1710	1811	1625	1397	1361	1339
ENSMUSG00000022354	1369	1374	1419	1399	1847	1598	2032	2370	2019
ENSMUSG00000005625	1396	1500	1575	1387	1612	1513	1881	1876	1651
ENSMUSG00000045302	1446	2863	2850	1715	870	820	2265	2125	1644
ENSMUSG00000044080	1256	984	757	1918	2184	1855	1408	1235	1622
ENSMUSG00000024785	1480	1759	1644	849	1651	1379	1833	2261	1980
ENSMUSG00000000787	1468	1258	1336	1436	1151	1165	2090	2101	1979
ENSMUSG00000027184	1507	1592	1600	1191	820	899	2017	1444	1906
ENSMUSG00000018659	1591	1724	1448	907	1444	1183	1153	1473	1286
ENSMUSG00000030737	1911	1668	1438	2147	2756	2290	1726	1801	1161
ENSMUSG00000046070	2845	2553	1327	1766	2980	2843	1972	1877	1802
ENSMUSG00000046062	1664	1392	1169	2327	1640	1427	1625	1581	1621
ENSMUSG00000021097	2103	1794	1798	1683	1351	1690	1666	1686	1321
ENSMUSG00000032637	1620	2562	1888	2078	1070	1266	1311	1376	930
ENSMUSG00000063870	1295	1639	1223	980	894	803	2071	1766	1854
ENSMUSG00000066150	1162	1168	951	1843	2132	1949	1432	1593	1488
ENSMUSG00000081895	2031	1044	442	1436	2168	1845	1897	1359	2040
ENSMUSG00000027801	1086	939	979	1124	1623	1196	879	1052	1501
ENSMUSG00000041571	1414	1589	1160	1920	2196	1748	1314	1549	1589
ENSMUSG00000071655	1465	1165	963	934	1397	1225	1582	1487	1426
ENSMUSG00000071644	1793	1130	1271	1539	1947	1562	2173	2388	2018
ENSMUSG00000032580	1683	2344	2190	2165	989	1049	1856	1664	1874
ENSMUSG00000066900	1375	1644	1089	947	1154	1148	1697	1979	2009
ENSMUSG00000032263	1599	807	1046	1475	2032	1633	1896	1778	1681
ENSMUSG00000065947	446	4204	2322	2343	719	1881	748	661	514
ENSMUSG00000020530	1360	2049	1990	1739	1069	1117	1708	1413	1953
ENSMUSG00000031443	1589	1782	1621	2294	2541	2106	1333	1500	1281
ENSMUSG00000049775	646	1219	1161	1554	1672	1415	2024	2225	2010
ENSMUSG00000022956	1151	1189	1200	1489	2812	2211	987	1356	1072
ENSMUSG00000005268	1573	2343	2139	2615	2534	3246	1203	1020	1353
ENSMUSG00000020766	1481	846	1230	1165	2192	1334	1737	2630	2172
ENSMUSG00000070394	1294	1556	1501	1704	2306	1568	1708	2010	1814
ENSMUSG00000025068	1986	1161	778	1011	1398	1352	1443	1414	1832
ENSMUSG00000030824	1416	1155	936	1230	1992	1770	1122	1384	1346
ENSMUSG00000028759	1607	2243	1982	1816	954	1091	1332	1127	1478
ENSMUSG00000021670	266	161	203	9761	4710	4852	233	204	438
ENSMUSG00000029998	1128	1030	971	1551	2255	1817	1398	1461	1397
ENSMUSG00000074227	1280	935	875	1472	2068	1803	922	1163	1439
ENSMUSG00000042305	1254	1390	1300	1854	1609	1614	1778	1808	1633
ENSMUSG00000037936	1536	977	937	568	890	809	1407	1570	1139
ENSMUSG00000019432	1691	2881	2553	1504	1094	996	1309	1430	1401
ENSMUSG00000020102	1548	1083	1171	1353	1374	1354	2374	1857	2614
ENSMUSG00000038612	1272	1320	1478	1434	1174	1205	1553	1970	1841
ENSMUSG00000063077	1419	1244	1482	1609	1077	1149	1527	1397	1756
ENSMUSG00000059824	1598	2247	1298	2966	5311	4549	148	406	157
ENSMUSG00000027792	1576	980	1120	1340	1325	1196	1867	1465	973
ENSMUSG00000021620	1657	1871	2167	1268	670	775	2759	2249	2027
ENSMUSG00000001348	1148	1015	701	1257	2216	1656	670	1047	1127
ENSMUSG00000067038	1617	911	857	1356	1496	1663	2210	2237	2024
ENSMUSG00000054823	1345	2324	2080	1237	774	849	997	1024	874
ENSMUSG00000024038	1244	1245	789	1478	2832	2045	833	1192	1040
ENSMUSG00000029761	1188	1440	1621	1173	1086	1005	1896	1727	1441
ENSMUSG00000049971	1963	1606	1601	2728	1532	1598	1185	1552	967
ENSMUSG00000002014	1094	1114	1138	1302	1938	1628	1103	1377	1403
ENSMUSG00000031545	2128	1358	1403	1241	1424	1196	2003	1883	1805
ENSMUSG00000031842	782	1978	1699	1684	705	840	1696	1689	1493
ENSMUSG00000030762	893	446	164	3557	7138	5366	84	135	136
ENSMUSG00000020149	1371	1076	1384	1085	1364	1249	2055	1754	1608
ENSMUSG00000004897	1039	1284	992	1844	1630	1413	1635	2032	1751
ENSMUSG00000050732	1571	1172	1283	1412	2075	1606	1609	2027	1558
ENSMUSG00000022742	2191	1648	1774	1133	652	734	1855	1787	1339
ENSMUSG00000039062	1081	1245	1034	1662	1622	1563	1721	1710	1376
ENSMUSG00000009633	1134	2462	1869	718	607	617	4502	2591	1511
ENSMUSG00000021427	996	1149	957	1791	1970	1895	1061	860	1162
ENSMUSG00000027829	1878	2345	2398	1498	610	886	1410	950	1739
ENSMUSG00000040583	152	3017	295	3920	5884	5999	481	183	276
ENSMUSG00000028248	1341	2209	1819	2056	991	1196	1071	799	1073
ENSMUSG00000053931	1127	986	901	1509	1690	1447	1933	1797	1703
ENSMUSG00000026866	1114	1083	1226	1291	1575	1400	889	612	1058
ENSMUSG00000002748	1518	2645	2549	1649	877	841	2004	1768	1980
ENSMUSG00000004610	1060	2154	2151	1796	2159	1478	1132	1736	816
ENSMUSG00000032193	462	848	430	4026	3275	3207	800	514	659
ENSMUSG00000062328	1405	1103	1160	1243	1305	1051	1795	2520	1884
ENSMUSG00000022533	1740	1392	1347	1429	1212	1269	1386	1161	1252
ENSMUSG00000000399	1183	995	724	1240	2475	1842	1047	1019	1109
ENSMUSG00000051285	1292	1390	1284	2272	1974	1838	1358	1297	1219
ENSMUSG00000032249	1270	952	985	1351	1995	1827	1292	1704	1202
ENSMUSG00000044627	1276	1261	1018	2062	2493	2252	975	1380	1021
ENSMUSG00000029649	1281	1075	1246	2003	2239	1834	1644	1465	1345
ENSMUSG00000028465	1155	2294	1722	1697	1489	1530	1414	1354	1138
ENSMUSG00000015363	1294	2427	2144	1718	1328	1001	1584	2076	1603
ENSMUSG00000025825	1563	1202	825	1155	2010	1611	1428	1506	1372
ENSMUSG00000060992	1250	1177	885	2210	2493	2357	1250	1209	1078
ENSMUSG00000057113	1799	878	1195	777	745	719	2284	2767	2123
ENSMUSG00000000631	1300	1808	1750	1558	1271	1137	1555	1940	1465
ENSMUSG00000041740	1456	1296	1016	1085	1329	1106	1802	1644	1597
ENSMUSG00000021771	1364	1052	938	1415	1734	1431	1350	1281	1557
ENSMUSG00000036371	1549	1027	1127	1024	1649	1227	1587	1847	1327
ENSMUSG00000030104	1403	1832	2122	2034	1572	1451	1068	896	1083
ENSMUSG00000005677	1660	3121	2574	2089	420	519	1406	2123	1415
ENSMUSG00000004270	1022	1271	1025	2342	2181	1796	1240	1560	1419
ENSMUSG00000039361	1661	1530	1475	1176	978	979	1548	1563	1534
ENSMUSG00000021327	2002	2956	2348	1396	698	894	1043	916	1085
ENSMUSG00000024827	1273	651	278	937	1775	1426	754	410	455
ENSMUSG00000024921	1379	1314	1533	2496	1143	1200	1425	1536	1371
ENSMUSG00000051223	1322	1262	1148	1170	1251	1136	1693	1569	1709
ENSMUSG00000022210	1417	1422	1348	954	1314	1029	1546	1676	1295
ENSMUSG00000028919	1371	2104	1618	1548	733	766	1808	1807	1202
ENSMUSG00000100131	919	1861	2677	1110	763	679	1046	1009	824
ENSMUSG00000031604	206	90	125	6619	5125	6345	211	232	368
ENSMUSG00000040731	1525	1154	981	1501	1701	1311	1356	1350	1186
ENSMUSG00000042682	953	1252	1039	2631	2629	2167	1014	982	1112
ENSMUSG00000027893	1616	1771	1703	1431	1345	1375	1499	1305	1320
ENSMUSG00000000149	1722	1538	976	776	1280	1017	1365	1657	1315
ENSMUSG00000050565	1390	1499	1323	1791	1773	1644	1444	1183	1149
ENSMUSG00000064120	2144	1621	1118	984	1826	1735	1208	1245	1247
ENSMUSG00000018446	1608	1433	1124	1305	1994	1720	1266	1453	1372
ENSMUSG00000091957	2344	331	357	1416	2024	1143	1490	1580	2510
ENSMUSG00000026623	3175	1883	1580	1401	1064	1192	1292	1172	927
ENSMUSG00000025544	1352	1063	1587	1281	1273	1152	1364	1366	1144
ENSMUSG00000021756	1028	1745	1625	1146	1131	1161	1916	1754	1722
ENSMUSG00000021824	1478	1222	1087	721	1142	1224	1421	1011	1414
ENSMUSG00000020572	2167	1439	1528	1714	1035	856	1884	1600	2908
ENSMUSG00000023044	400	419	1654	336	346	224	1500	1372	3579
ENSMUSG00000039001	1031	878	938	1309	1543	1209	2324	2645	2017
ENSMUSG00000035104	1384	2275	1902	645	830	754	1638	1799	1564
ENSMUSG00000060317	1336	1559	2082	951	674	732	1851	1842	1784
ENSMUSG00000035674	1027	1385	1128	1367	1843	1456	1035	1376	978
ENSMUSG00000032594	899	1787	1656	1568	1217	1109	1547	1642	1882
ENSMUSG00000058600	2191	472	692	2057	1667	1411	2344	1703	2658
ENSMUSG00000022820	926	1150	744	1662	2288	1652	924	846	956
ENSMUSG00000017421	1545	2051	1781	1605	942	1021	1309	1047	1562
ENSMUSG00000026202	1169	1531	897	1263	1858	1370	2516	1967	1926
ENSMUSG00000067288	1175	1395	1409	1066	1641	1146	1907	3044	1712
ENSMUSG00000020258	1434	1811	1467	1190	1284	1135	1849	1279	1745
ENSMUSG00000045795	853	1609	1325	2637	1749	1836	1001	1132	1084
ENSMUSG00000000346	1592	1023	720	1079	1450	1246	1660	1518	1312
ENSMUSG00000028416	1210	919	805	876	1776	1327	2172	1999	1995
ENSMUSG00000027642	945	733	775	1222	2107	1609	881	1130	1071
ENSMUSG00000021413	1594	2041	1691	1338	694	711	1409	964	1299
ENSMUSG00000025993	1769	1624	1134	742	875	908	1601	1345	1839
ENSMUSG00000024395	1112	1388	1130	1121	1184	1033	1740	1857	1696
ENSMUSG00000002346	1351	1997	1967	1168	760	889	2048	1704	1775
ENSMUSG00000029173	1488	3244	2706	2036	945	1130	1350	915	1291
ENSMUSG00000071072	1227	1317	1433	1124	953	966	2269	2180	2245
ENSMUSG00000032096	1145	1162	1127	1281	1435	1173	1369	1254	1160
ENSMUSG00000021474	997	589	454	2014	1788	1652	731	587	1114
ENSMUSG00000063694	1029	912	1000	1432	2289	1765	1233	1151	1058
ENSMUSG00000024045	1385	2933	2553	1635	755	795	1301	1050	1364
ENSMUSG00000024292	1505	1631	1196	1636	1433	1428	1440	1400	923
ENSMUSG00000024807	1301	4477	3652	992	735	690	1076	839	1192
ENSMUSG00000029328	1455	1840	1495	1573	883	1050	1161	1106	1202
ENSMUSG00000042605	1668	1773	1474	1140	810	1027	1192	1013	1008
ENSMUSG00000024413	1155	1540	1377	1205	1401	1464	1174	1116	1274
ENSMUSG00000019851	1227	782	951	997	1366	1073	1298	1098	1061
ENSMUSG00000032803	1753	1507	1296	879	1216	1055	1831	1604	1480
ENSMUSG00000018379	1435	2038	1675	1585	996	1042	1384	1158	1557
ENSMUSG00000018417	1363	1162	1243	1002	1120	1140	1563	1287	1086
ENSMUSG00000038884	1282	2392	1597	846	514	473	925	865	647
ENSMUSG00000020612	1226	1031	1022	1367	1434	1251	1370	1338	1117
ENSMUSG00000029598	1354	1360	851	1165	1162	1024	1234	1177	1407
ENSMUSG00000032485	1080	1618	1346	1898	1885	1461	1591	1601	1652
ENSMUSG00000021748	1223	1292	1105	1226	1520	1300	1457	1130	1715
ENSMUSG00000041130	1782	2345	1957	1454	869	960	1548	1614	1615
ENSMUSG00000086784	1618	1240	1238	1627	2733	2145	1248	1668	1042
ENSMUSG00000032504	1463	1669	1631	1568	1141	1189	1363	1314	1393
ENSMUSG00000001924	1253	1186	1015	1162	1712	1501	1382	1340	1480
ENSMUSG00000026368	1241	934	1255	1130	1111	1084	1169	1364	1452
ENSMUSG00000020089	1580	1017	1037	1601	2721	2282	1805	1416	1136
ENSMUSG00000030861	1687	1125	1060	1388	1507	1515	1578	1627	1235
ENSMUSG00000021775	1313	1970	2040	1642	1114	1246	904	1162	1208
ENSMUSG00000023045	1055	1940	2274	1252	1248	1007	996	1315	1256
ENSMUSG00000034858	1298	3159	2297	1368	939	1322	1050	942	1111
ENSMUSG00000035473	1190	778	664	1529	1778	1610	1386	1310	1272
ENSMUSG00000037003	1565	2122	1985	1368	1099	1027	1367	1335	932
ENSMUSG00000038403	931	1657	1768	1991	1179	977	1688	1668	1027
ENSMUSG00000050608	1188	1188	943	1008	1630	1291	1404	1064	1404
ENSMUSG00000021591	1371	1045	945	1123	1180	1152	1833	1439	1712
ENSMUSG00000024073	1414	1868	1476	1197	727	821	1188	859	880
ENSMUSG00000037415	1172	2389	1635	957	785	714	1765	1633	1120
ENSMUSG00000023977	1354	1689	1663	1836	1116	1174	1230	1238	1417
ENSMUSG00000024986	2900	1596	1079	1161	662	728	1424	1568	1473
ENSMUSG00000041936	1471	2471	2050	1140	766	901	1308	1299	1409
ENSMUSG00000037965	947	2427	2241	1586	656	760	1318	1034	1293
ENSMUSG00000027706	1058	900	1007	921	833	829	1711	1610	1708
ENSMUSG00000002265	1436	2192	3942	2060	269	398	706	471	963
ENSMUSG00000024254	1459	1552	1321	1744	1299	1296	1706	1644	1306
ENSMUSG00000031246	724	709	713	822	858	955	1365	1028	1244
ENSMUSG00000024991	1539	1621	1533	1035	687	614	1172	1356	1211
ENSMUSG00000000171	1268	713	744	1072	1932	1458	1607	1958	1332
ENSMUSG00000060657	1006	1756	1531	1630	806	967	1112	1115	1339
ENSMUSG00000018166	800	1229	1641	1713	919	1051	937	1368	1406
ENSMUSG00000005683	1057	1194	901	1608	2276	1870	1053	1098	891
ENSMUSG00000035000	1672	1628	1390	1073	1162	1127	1635	1429	1512
ENSMUSG00000046811	1302	1238	1117	1420	1521	1495	1386	1298	1093
ENSMUSG00000025190	1860	456	567	1543	5525	3932	771	707	760
ENSMUSG00000002763	1293	1822	2036	1359	1120	946	1920	2375	1885
ENSMUSG00000002625	893	1943	1865	1712	772	844	1246	1766	1701
ENSMUSG00000026269	1405	1757	1678	965	1551	1450	1399	1704	1391
ENSMUSG00000038967	1431	525	663	2269	3011	2061	1023	1211	1060
ENSMUSG00000029198	1227	782	804	1128	2480	1756	931	1096	919
ENSMUSG00000029048	1063	828	840	1151	1639	1324	1114	1222	1161
ENSMUSG00000025410	1337	1362	1023	1122	1696	1276	1268	1446	1225
ENSMUSG00000013787	1169	1872	1562	1516	1349	1156	1510	1609	1382
ENSMUSG00000005142	1782	1508	1115	869	1572	1351	1143	1286	1282
ENSMUSG00000020390	1101	1475	1506	1241	1086	1121	1668	1558	1852
ENSMUSG00000024843	648	1621	1744	871	424	535	3291	2372	2530
ENSMUSG00000038712	1664	1962	1930	1185	1068	998	1537	1239	1308
ENSMUSG00000032536	1225	1678	1407	2174	1540	1442	1170	1038	810
ENSMUSG00000022419	1062	1064	1169	1072	988	963	1795	1453	1529
ENSMUSG00000024694	3764	1575	817	408	790	877	1253	1603	1805
ENSMUSG00000071711	1706	1034	984	1847	3338	2625	1182	1506	1002
ENSMUSG00000022228	1586	2753	1974	2044	837	987	986	848	977
ENSMUSG00000029247	1083	949	906	1189	1383	1254	1634	2042	1403
ENSMUSG00000020483	1241	1250	1057	1161	1991	1501	1773	1889	1416
ENSMUSG00000001289	1234	1360	919	1251	1401	1353	1473	2096	1676
ENSMUSG00000024870	1140	1079	862	1468	2142	1849	988	1351	978
ENSMUSG00000026878	1382	1279	1228	1362	1121	1114	1402	1549	1370
ENSMUSG00000001750	749	1612	1391	2122	1313	1274	1394	1636	1649
ENSMUSG00000026895	1148	1138	814	1262	2414	1701	917	943	991
ENSMUSG00000008200	1446	2102	2074	968	455	498	1064	843	1771
ENSMUSG00000052656	972	1030	1060	2867	2490	2314	974	948	1261
ENSMUSG00000005566	1480	1816	1611	1313	813	781	1623	1440	2051
ENSMUSG00000041132	1266	2045	1771	1390	1009	1162	1428	1375	1371
ENSMUSG00000037487	1648	1823	1796	1207	642	791	1569	1364	1589
ENSMUSG00000028399	1038	1127	939	1705	958	1097	1358	1008	1663
ENSMUSG00000032042	1266	1135	1266	1570	1707	1282	1121	1194	1124
ENSMUSG00000019802	1255	1200	1225	1384	1300	1055	1042	1147	1083
ENSMUSG00000068290	1204	1018	1075	1187	2091	1515	1089	2091	1164
ENSMUSG00000033184	1212	1167	1124	1048	1111	976	1266	1019	1002
ENSMUSG00000030007	1123	1062	1080	1407	1909	1483	1219	1435	1165
ENSMUSG00000028557	905	1015	1099	1008	794	815	1544	1433	1448
ENSMUSG00000022136	1366	1321	1315	994	1052	940	1414	1565	1328
ENSMUSG00000026924	1360	1859	1725	1227	883	1031	1488	1209	1135
ENSMUSG00000052428	1247	858	919	931	1252	1112	1450	1294	1171
ENSMUSG00000027610	781	665	491	2025	1297	1070	417	610	588
ENSMUSG00000053768	1056	818	653	1054	1760	1497	1156	1182	1123
ENSMUSG00000034341	1065	776	795	1749	1866	1667	1254	1665	1437
ENSMUSG00000030894	1042	1541	1226	858	920	881	1450	1221	1616
ENSMUSG00000045216	1852	1579	851	1677	1628	1577	642	872	1279
ENSMUSG00000068267	1582	1493	788	1180	1898	1365	1058	1328	861
ENSMUSG00000049339	1387	981	1071	1181	1531	1179	1876	2146	1876
ENSMUSG00000079563	1319	661	679	1467	1573	1522	567	854	936
ENSMUSG00000023057	1666	1595	2106	435	517	533	2083	2060	1321
ENSMUSG00000057554	1675	2482	2103	1258	1162	1016	1473	1212	829
ENSMUSG00000027763	1556	1480	1518	1166	953	1068	1111	930	1132
ENSMUSG00000020964	873	2103	1880	1212	962	981	1023	668	1006
ENSMUSG00000019232	522	260	113	388	1632	1273	304	260	658
ENSMUSG00000020863	1289	1572	1350	1360	602	780	1358	971	1439
ENSMUSG00000062410	1711	1171	1017	1181	1810	1854	863	1236	787
ENSMUSG00000030339	1265	1104	861	1216	1655	1396	938	973	929
ENSMUSG00000006676	1434	2221	2214	1142	883	919	1551	1524	1253
ENSMUSG00000025289	988	761	719	1103	1426	1502	872	1333	975
ENSMUSG00000025369	1257	1609	1009	1410	1210	1178	1213	1164	1015
ENSMUSG00000020198	1155	2375	2075	1069	820	758	1943	1730	1781
ENSMUSG00000028150	1069	949	1011	2334	1207	1229	2162	2228	2061
ENSMUSG00000033159	1103	1515	1747	1043	800	755	1368	1579	1876
ENSMUSG00000030779	1377	1939	1421	1082	812	852	1440	1140	1299
ENSMUSG00000041261	1239	882	861	1217	1511	1372	1334	1280	1818
ENSMUSG00000041959	1028	1050	848	1247	2833	2168	708	640	496
ENSMUSG00000026219	1265	1598	1582	1216	915	902	1594	1328	1572
ENSMUSG00000023307	1312	1195	1195	1034	926	820	1690	1574	1629
ENSMUSG00000028194	919	661	524	732	1185	905	1412	1409	1210
ENSMUSG00000025509	1177	792	833	915	1587	1310	934	1139	954
ENSMUSG00000038615	1249	1740	1707	1165	1352	1026	1265	1347	1036
ENSMUSG00000000594	499	440	262	1163	2103	1507	378	751	549
ENSMUSG00000022477	1653	1519	1277	1284	2298	1557	927	1123	823
ENSMUSG00000021884	1524	1353	1200	761	638	818	2285	1836	2893
ENSMUSG00000015568	262	108	247	828	836	604	480	253	197
ENSMUSG00000062070	940	430	450	1278	2771	1937	1141	1232	943
ENSMUSG00000020917	305	345	263	4891	7206	4674	330	368	383
ENSMUSG00000025823	853	1662	1574	1425	1464	1352	1016	1258	910
ENSMUSG00000029472	1199	1538	1292	1526	1517	1371	1449	1558	1544
ENSMUSG00000039114	1286	713	446	1510	2139	1706	1105	1670	1450
ENSMUSG00000053929	1365	1329	1059	1174	1340	1187	1422	1403	1413
ENSMUSG00000031446	1178	1325	1139	1160	1125	1064	1374	1049	1452
ENSMUSG00000022443	955	1023	872	1296	1639	1415	965	942	836
ENSMUSG00000040413	1076	950	922	1228	1327	1340	1336	1026	1397
ENSMUSG00000024140	1215	868	1269	1230	1435	1144	1748	1699	1666
ENSMUSG00000021814	1135	984	964	1470	1381	1151	1131	1081	1268
ENSMUSG00000030738	1373	1132	1181	936	1313	1034	1321	1255	1395
ENSMUSG00000002379	939	1127	854	1353	1973	1635	1094	1291	1166
ENSMUSG00000078619	1426	1937	1524	1449	1232	1244	1120	1288	1435
ENSMUSG00000037712	1062	1718	1246	1057	807	780	1436	1643	1755
ENSMUSG00000056629	592	1208	986	1637	2037	1710	655	1175	787
ENSMUSG00000026227	1054	2158	1034	623	528	469	1480	1317	1989
ENSMUSG00000037580	1164	791	653	857	1428	1353	1056	1284	1484
ENSMUSG00000006699	905	696	686	1098	1566	1303	1274	1116	1176
ENSMUSG00000030483	2836	1253	1009	734	687	844	1618	4319	1893
ENSMUSG00000028517	1577	1473	1494	1045	1064	1139	1122	1277	1291
ENSMUSG00000006024	1403	1696	1289	1220	1353	1193	1550	1543	1625
ENSMUSG00000030224	1208	764	792	951	964	820	1457	1186	1744
ENSMUSG00000036256	632	863	790	288	1585	1295	1320	1650	1290
ENSMUSG00000034429	849	1927	1914	1723	1382	1486	957	1333	1136
ENSMUSG00000030513	1531	1447	1138	973	1209	1194	1573	1339	1548
ENSMUSG00000074272	1107	749	559	1123	1888	1779	579	438	611
ENSMUSG00000028461	1088	1834	877	1128	1242	1133	1252	1376	1327
ENSMUSG00000002108	1161	1428	1430	1071	1333	1089	1826	1902	1533
ENSMUSG00000031701	1288	1068	1205	917	933	861	1728	1556	1741
ENSMUSG00000028648	985	903	833	1375	1937	1665	910	1139	977
ENSMUSG00000072949	1253	842	2102	273	240	222	6539	6213	4138
ENSMUSG00000049404	2384	2008	2933	754	461	513	1299	1320	866
ENSMUSG00000059811	1559	1079	1300	885	806	888	1741	1497	1436
ENSMUSG00000072849	2083	764	755	842	836	1021	1398	1681	1122
ENSMUSG00000002102	1237	1149	1211	1258	1752	1425	1350	1393	1184
ENSMUSG00000016427	884	956	946	992	1897	1300	1068	1293	1277
ENSMUSG00000026615	1372	1306	1182	1222	1542	1363	1013	903	1241
ENSMUSG00000024392	1029	1710	1435	1360	1361	1168	1027	1237	1192
ENSMUSG00000062683	1160	840	605	1481	1998	1665	1157	1323	969
ENSMUSG00000042632	1017	2013	2613	1028	641	607	2202	3134	1896
ENSMUSG00000020097	1223	1637	1038	1233	988	974	1106	940	1367
ENSMUSG00000032348	983	494	370	1262	1978	1585	866	958	1206
ENSMUSG00000006717	826	881	704	1739	1497	1342	1127	1008	1364
ENSMUSG00000025732	1504	1570	1423	983	1046	823	2355	2420	1744
ENSMUSG00000025809	1029	715	741	965	1298	1107	1147	1103	1103
ENSMUSG00000101939	617	1481	2255	1817	968	1117	1012	1329	732
ENSMUSG00000039367	1384	1893	1752	1481	1053	935	1148	1200	791
ENSMUSG00000005069	1141	1113	1071	1209	1622	1363	1137	1227	1187
ENSMUSG00000003380	1000	892	881	888	1246	896	1338	1547	1488
ENSMUSG00000025860	1250	1566	1529	1058	836	900	1031	894	878
ENSMUSG00000022365	964	1006	1136	1253	1621	1278	922	1028	963
ENSMUSG00000029036	1436	1710	1612	1259	1283	1060	1130	1193	1187
ENSMUSG00000034308	1671	2151	1608	1708	1367	1194	1112	1029	669
ENSMUSG00000036073	1277	1390	650	1302	2700	2331	1019	610	998
ENSMUSG00000040918	1040	1398	1331	2199	1694	1805	1147	969	1245
ENSMUSG00000001127	1485	1733	1681	1460	972	989	1366	1348	1411
ENSMUSG00000045991	1334	1548	1732	1522	741	1026	1169	981	1053
ENSMUSG00000059890	1583	1595	1189	1293	1043	1152	742	671	731
ENSMUSG00000081684	1488	808	534	1585	2039	1618	903	1258	1162
ENSMUSG00000022841	1086	1159	887	1296	2054	1413	946	963	905
ENSMUSG00000034006	897	1304	1022	859	883	703	1737	1243	1066
ENSMUSG00000021709	1041	1130	1035	822	641	721	1143	939	1359
ENSMUSG00000040356	1006	1857	1903	1411	1081	1020	1653	1594	1252
ENSMUSG00000031958	1348	1301	950	1595	1558	1378	931	1236	882
ENSMUSG00000026259	1368	1570	1729	2841	1906	1652	1901	2033	1597
ENSMUSG00000060224	1198	2015	1485	1437	1573	1585	1012	773	1055
ENSMUSG00000023262	916	1420	1020	1785	2906	2322	953	1161	954
ENSMUSG00000057738	903	942	915	966	1099	1008	1082	956	1058
ENSMUSG00000045975	1297	779	752	1524	1183	1099	1059	1225	1400
ENSMUSG00000022752	1558	937	859	1079	993	874	1336	1160	1131
ENSMUSG00000037344	1011	3066	2234	1091	496	523	1967	2051	2052
ENSMUSG00000024758	972	859	722	1046	1042	916	1068	1063	1162
ENSMUSG00000028559	1097	1023	1006	1229	1053	984	1388	1210	1207
ENSMUSG00000045282	906	1623	905	1724	2538	2382	944	668	736
ENSMUSG00000018442	936	1225	1063	1550	2062	1460	827	914	822
ENSMUSG00000021259	600	817	2655	459	2041	2134	4065	403	3313
ENSMUSG00000071054	1250	2294	2072	1460	731	743	1219	1627	1311
ENSMUSG00000061130	1168	1115	915	1149	1513	1124	1396	1403	1331
ENSMUSG00000039041	1499	1494	1320	901	1242	1016	1586	1560	1329
ENSMUSG00000025155	1016	1133	962	747	899	647	1333	1004	1485
ENSMUSG00000053329	1317	691	701	1693	2605	1995	854	1234	828
ENSMUSG00000021248	1033	749	648	1336	1791	1535	824	849	747
ENSMUSG00000009378	1131	2188	1633	1500	956	1142	999	1246	1847
ENSMUSG00000025404	1314	1709	1315	928	1146	1039	1234	1273	1165
ENSMUSG00000031807	1486	1175	1154	876	1492	1203	1544	1674	1647
ENSMUSG00000055538	1220	1189	837	1228	1163	991	1023	1034	805
ENSMUSG00000032562	892	957	613	1055	1669	1395	895	1041	892
ENSMUSG00000015869	926	1255	1358	1190	782	783	1555	1379	1335
ENSMUSG00000037826	829	1015	1780	1347	904	1033	1609	1081	1169
ENSMUSG00000058301	1416	1776	1341	1369	1250	1137	1075	1183	993
ENSMUSG00000024055	1201	1786	1473	1254	895	921	1268	1749	1262
ENSMUSG00000063730	1235	2313	814	376	358	433	765	1350	932
ENSMUSG00000056091	1661	1065	1158	954	535	449	1206	1114	1054
ENSMUSG00000034667	1059	1700	1177	1001	922	783	1105	904	1057
ENSMUSG00000024425	1366	592	736	1103	1471	1372	1040	1241	1307
ENSMUSG00000027881	1204	2011	1809	1869	891	1113	858	840	858
ENSMUSG00000029221	1687	1443	1243	1039	895	889	1006	965	1107
ENSMUSG00000020361	1314	1267	987	887	980	886	1121	936	1209
ENSMUSG00000055866	1636	2099	2726	2224	980	1044	1990	1373	1835
ENSMUSG00000066153	5253	2929	1632	108	199	189	1279	2113	698
ENSMUSG00000047213	1245	1303	1296	1252	835	979	1185	947	1257
ENSMUSG00000034248	1341	1456	1489	1582	978	1050	932	762	787
ENSMUSG00000027673	1159	852	695	1184	1743	1493	1057	990	1071
ENSMUSG00000022892	713	663	542	563	1228	1025	1058	1024	1188
ENSMUSG00000022285	907	869	785	962	1002	879	1019	1413	1122
ENSMUSG00000058546	1315	602	693	1211	1971	1775	1045	1081	811
ENSMUSG00000024740	1025	1138	1097	940	1188	926	1024	994	1093
ENSMUSG00000024665	2110	796	855	1504	2125	1553	823	761	551
ENSMUSG00000044252	1013	934	967	1194	1504	1243	1111	1161	1222
ENSMUSG00000039063	1232	1156	656	1332	2224	1876	801	1222	1397
ENSMUSG00000030655	1401	1571	1251	1357	657	782	844	748	830
ENSMUSG00000018102	906	909	675	1621	1472	1272	1459	1452	1260
ENSMUSG00000038733	1218	1133	1141	1145	737	867	1110	982	1152
ENSMUSG00000050621	1238	1122	1245	1049	458	599	1120	2097	2750
ENSMUSG00000068762	781	658	293	2144	2755	2643	476	569	477
ENSMUSG00000059495	1172	1272	1134	987	852	936	1132	1069	1085
ENSMUSG00000024576	1407	1026	1098	1107	1075	1057	1180	1001	1145
ENSMUSG00000079111	1035	977	882	1209	1434	1209	1103	1183	1186
ENSMUSG00000006998	1217	1240	1257	1199	1482	1208	1380	1264	1106
ENSMUSG00000051403	1141	1607	1002	1258	1456	1113	793	1154	816
ENSMUSG00000021102	1396	678	742	1016	1726	1186	1570	1566	1545
ENSMUSG00000022091	1497	2470	2600	953	714	839	1872	1733	1582
ENSMUSG00000006395	960	1136	1284	1478	745	582	906	1715	1628
ENSMUSG00000059981	886	1585	1748	1192	645	692	1277	1532	1451
ENSMUSG00000027365	1126	1558	1407	1209	732	769	971	788	1388
ENSMUSG00000036932	981	656	654	1180	1927	1686	844	757	947
ENSMUSG00000019362	887	1314	1228	1148	1613	1204	1129	1665	1222
ENSMUSG00000042251	961	720	497	1646	1560	1470	589	724	1339
ENSMUSG00000018849	1186	2518	1362	950	725	565	982	1217	1133
ENSMUSG00000021877	1046	929	1079	1132	1295	1048	1439	1194	872
ENSMUSG00000037608	1461	1878	1568	1087	711	792	1061	870	1467
ENSMUSG00000069520	1692	1235	845	608	1107	982	1323	1247	1279
ENSMUSG00000042202	834	1406	1528	965	751	825	1067	1223	1575
ENSMUSG00000069456	1332	1253	1395	2326	2218	1875	839	1026	745
ENSMUSG00000033916	983	1065	871	1084	1570	1424	1208	1063	1153
ENSMUSG00000040774	979	1213	1206	954	742	718	1547	1392	1417
ENSMUSG00000030103	451	569	803	2746	1488	1610	817	915	1012
ENSMUSG00000002981	1162	809	808	973	1865	1309	1018	1175	1118
ENSMUSG00000039100	1616	1314	1245	1050	1045	984	1558	1274	1345
ENSMUSG00000024589	721	1632	882	499	389	384	1730	800	1365
ENSMUSG00000047187	1193	1041	954	1043	1375	1154	1267	1211	1054
ENSMUSG00000074884	992	1161	855	1427	2227	1568	722	968	640
ENSMUSG00000060904	1004	960	829	866	955	818	1329	1219	1012
ENSMUSG00000072704	799	918	1011	1090	1116	1017	1589	1336	1375
ENSMUSG00000024799	561	266	340	2050	3843	3445	364	484	577
ENSMUSG00000022437	965	779	893	1345	2100	1523	1242	1161	1305
ENSMUSG00000024750	1118	1156	1168	1054	857	941	1396	1107	1450
ENSMUSG00000023206	1494	2875	2795	926	522	551	1318	1315	1056
ENSMUSG00000047459	955	957	700	1044	1317	1099	1042	895	1088
ENSMUSG00000067889	622	1229	946	1494	1453	1176	1336	938	698
ENSMUSG00000028684	983	888	821	969	1413	1140	1187	1313	1521
ENSMUSG00000030313	1183	1324	1437	1175	852	937	852	863	1120
ENSMUSG00000053907	1436	1019	1080	1046	973	954	1328	1388	1255
ENSMUSG00000003464	1156	1151	1184	1481	1269	1184	1102	1143	988
ENSMUSG00000021024	1266	740	961	835	1113	1078	1726	1360	1562
ENSMUSG00000027002	940	1029	893	1084	873	878	1348	1010	1254
ENSMUSG00000018501	1220	1474	1438	892	539	606	1420	1431	1562
ENSMUSG00000021228	1357	1140	1332	2524	2349	2536	2331	2111	2652
ENSMUSG00000024835	1155	1093	718	989	1764	1374	826	1248	842
ENSMUSG00000026353	1076	1617	1226	1169	1021	963	951	807	934
ENSMUSG00000030678	951	1525	1033	1049	1054	905	1074	1136	956
ENSMUSG00000024066	1856	786	726	800	959	959	1138	1627	1499
ENSMUSG00000028420	1020	816	654	1072	1123	1084	797	795	1006
ENSMUSG00000037815	929	990	907	1050	1397	1067	1105	1079	934
ENSMUSG00000032754	725	1236	898	920	912	771	978	815	948
ENSMUSG00000028423	1146	1548	1477	1415	786	997	1024	961	1273
ENSMUSG00000039263	1099	1702	1395	1068	908	722	1398	1552	1346
ENSMUSG00000078695	1036	1451	1337	1552	1743	1463	1131	1081	883
ENSMUSG00000031833	883	987	1116	1687	1218	1247	1333	1119	1019
ENSMUSG00000003345	984	1220	963	1375	1546	1229	828	1105	987
ENSMUSG00000029017	1125	837	649	1007	1698	1612	598	890	862
ENSMUSG00000007836	1046	919	753	981	1421	984	944	1263	975
ENSMUSG00000024583	966	846	808	1326	1458	1116	1172	1141	1130
ENSMUSG00000065990	1096	962	865	1010	1793	1442	866	1086	901
ENSMUSG00000035878	1523	1886	2083	845	697	819	1657	1496	971
ENSMUSG00000039536	969	1117	950	1075	1120	1001	1083	943	1165
ENSMUSG00000053646	766	1022	1079	2147	768	975	804	1084	357
ENSMUSG00000024387	1053	984	753	974	1126	1067	1159	1073	1113
ENSMUSG00000026031	1153	1647	1526	1310	750	766	970	1046	945
ENSMUSG00000025142	1300	1932	1605	1145	1184	977	1419	1608	1058
ENSMUSG00000001755	1117	1028	912	1323	1289	1148	1100	1129	959
ENSMUSG00000037152	891	868	929	1097	1513	1366	1217	957	1249
ENSMUSG00000057933	524	179	86	926	1667	1193	300	396	624
ENSMUSG00000040940	956	1877	1451	1234	840	770	1234	1336	1317
ENSMUSG00000021127	651	905	1454	1342	788	907	1741	1305	1390
ENSMUSG00000020349	1075	733	695	818	966	796	1835	1137	1258
ENSMUSG00000003402	1075	931	797	1066	1666	1308	999	1105	1021
ENSMUSG00000025151	683	925	827	953	986	802	1006	1017	1096
ENSMUSG00000013846	1530	1405	766	988	1311	1223	1018	713	751
ENSMUSG00000020775	1221	1132	777	850	1376	1206	1381	1432	1426
ENSMUSG00000006476	671	1540	1728	807	694	681	1073	861	713
ENSMUSG00000037058	963	1032	965	974	993	843	1162	1094	1334
ENSMUSG00000010406	964	996	793	1100	1473	1317	930	1062	1062
ENSMUSG00000020238	1063	1482	1100	953	1021	866	1171	1225	1358
ENSMUSG00000047260	1130	953	773	967	1147	967	1149	1352	1192
ENSMUSG00000043962	1087	1430	1412	1121	781	766	851	821	980
ENSMUSG00000055302	1053	879	878	1043	1566	1200	1132	1398	911
ENSMUSG00000019173	891	782	621	1143	2186	1760	740	1010	795
ENSMUSG00000027502	765	1036	1159	611	932	763	1556	1664	1134
ENSMUSG00000020220	1111	1307	1153	925	656	619	1209	982	855
ENSMUSG00000008036	1021	1095	925	1114	1524	1305	993	1221	984
ENSMUSG00000061032	982	1060	1257	1034	1360	929	1216	1192	1265
ENSMUSG00000030109	1159	1207	791	1537	2260	1992	880	811	595
ENSMUSG00000019951	1068	1594	1719	972	663	703	1224	791	1517
ENSMUSG00000041203	823	1169	871	1175	1200	915	854	1078	894
ENSMUSG00000052934	1185	855	1540	649	765	660	1816	1957	2201
ENSMUSG00000028760	805	1546	1227	916	679	727	1122	765	932
ENSMUSG00000032293	1348	1334	959	1731	1293	1373	828	756	854
ENSMUSG00000028064	696	943	1048	1917	1160	1065	1055	1109	993
ENSMUSG00000026730	521	947	604	1946	1590	1754	615	685	579
ENSMUSG00000041560	1251	1018	904	903	1258	940	1528	2115	1512
ENSMUSG00000046949	734	658	570	1665	2037	1806	909	1223	925
ENSMUSG00000071659	975	1372	1103	869	844	796	1058	1089	1100
ENSMUSG00000026179	789	656	391	661	1062	912	901	747	813
ENSMUSG00000026014	1183	1373	1502	1085	693	805	885	755	983
ENSMUSG00000031839	926	800	676	902	1365	1085	1123	866	1141
ENSMUSG00000062647	1775	882	567	820	816	1395	1270	1531	1688
ENSMUSG00000036752	621	763	663	653	921	837	1357	953	968
ENSMUSG00000022185	987	1829	1659	1621	934	1006	1021	1029	959
ENSMUSG00000021111	1217	1287	1202	783	558	626	1286	1030	1383
ENSMUSG00000053332	1679	1995	1763	833	551	512	1706	1697	1453
ENSMUSG00000078622	1338	1200	1088	968	904	938	1102	1016	934
ENSMUSG00000022336	1264	899	855	723	926	834	1437	1632	1520
ENSMUSG00000028959	1003	1598	1313	1463	1163	1092	912	827	677
ENSMUSG00000034024	1161	909	907	846	1018	938	1240	1137	1056
ENSMUSG00000005312	1012	824	987	812	1010	803	1431	1412	1182
ENSMUSG00000033379	837	1429	1380	1002	879	736	1613	1757	1531
ENSMUSG00000004069	1447	1064	951	776	1087	829	1062	1042	1090
ENSMUSG00000025405	748	1498	1364	434	351	324	2386	1700	1389
ENSMUSG00000029833	970	2126	1942	2741	1120	1128	1007	821	2120
ENSMUSG00000056429	855	745	968	401	542	500	1894	1633	1407
ENSMUSG00000029152	1241	797	772	1126	1425	1447	1011	866	998
ENSMUSG00000028343	749	808	653	1114	1314	1227	877	822	931
ENSMUSG00000069237	1013	849	605	1335	1094	983	1040	848	1060
ENSMUSG00000001665	1337	1199	463	2091	2614	2161	513	560	1296
ENSMUSG00000018593	368	430	483	177	2514	1799	771	955	695
ENSMUSG00000054252	1124	1450	1243	1734	1246	1384	691	737	661
ENSMUSG00000030795	1336	1594	1316	1624	1563	1354	502	637	519
ENSMUSG00000031665	1030	1843	1457	1269	558	745	890	735	1990
ENSMUSG00000029076	1169	850	771	894	1494	1154	1046	1222	1208
ENSMUSG00000084786	865	852	696	851	1405	1219	880	844	879
ENSMUSG00000056076	1172	1034	968	905	1004	853	1349	1376	1363
ENSMUSG00000052914	765	678	590	786	942	896	1154	992	1779
ENSMUSG00000025911	1213	1025	974	1363	1467	1367	743	730	730
ENSMUSG00000037364	957	1701	1790	1200	633	665	1331	1278	1225
ENSMUSG00000045658	965	721	805	703	979	928	1222	1129	989
ENSMUSG00000063406	819	586	698	473	448	452	1177	706	824
ENSMUSG00000025016	835	777	894	862	892	741	1440	1419	1146
ENSMUSG00000019368	805	1073	1183	1533	802	809	1037	1058	918
ENSMUSG00000021559	801	1420	1913	1321	975	922	1339	1258	1465
ENSMUSG00000063929	1142	654	298	1896	182	188	182	257	2000
ENSMUSG00000055447	896	684	762	1347	1248	1028	1278	1108	1141
ENSMUSG00000031029	1316	624	669	698	1200	914	1481	1581	1613
ENSMUSG00000021900	1041	1052	822	881	1174	851	1031	1116	1357
ENSMUSG00000049580	2633	2120	904	754	103	115	883	1146	1306
ENSMUSG00000040813	1318	1138	1046	864	1681	1202	1045	1377	1146
ENSMUSG00000025138	950	1753	1273	1488	1420	1432	1125	969	1062
ENSMUSG00000020152	880	798	728	944	987	901	1008	906	1119
ENSMUSG00000021832	1087	1224	1352	1072	887	860	1334	1060	1148
ENSMUSG00000033545	940	2056	1603	1147	657	659	1184	1448	1183
ENSMUSG00000060073	1045	1044	1023	1066	1042	930	1573	1119	1223
ENSMUSG00000044308	1121	1083	1079	925	818	884	965	832	995
ENSMUSG00000003346	1199	842	594	1062	1743	1264	950	1127	1137
ENSMUSG00000063450	987	1330	1289	825	425	646	1001	1091	1287
ENSMUSG00000024163	789	1787	1591	1313	589	622	1458	1526	1270
ENSMUSG00000073639	1074	960	967	956	943	813	1181	1135	1233
ENSMUSG00000015932	1139	467	668	901	1339	1074	1330	1278	1150
ENSMUSG00000025283	1077	1411	1146	1228	860	819	1087	1131	974
ENSMUSG00000044749	1120	810	1078	1044	784	841	906	534	959
ENSMUSG00000003184	961	1757	1287	1156	1183	958	1090	1255	972
ENSMUSG00000032038	1419	1712	1509	567	653	663	827	1004	971
ENSMUSG00000030967	926	1424	1315	1143	620	675	1339	1182	1494
ENSMUSG00000027177	1052	826	976	887	686	718	1349	1224	1426
ENSMUSG00000029802	974	918	890	787	659	640	1798	1579	1392
ENSMUSG00000050812	1096	1268	1164	916	927	795	1215	953	1242
ENSMUSG00000028932	1048	1085	1009	1004	1254	978	1433	1206	1114
ENSMUSG00000030674	956	470	596	1029	2395	1482	536	788	628
ENSMUSG00000020889	662	1970	1152	612	1474	1393	113	214	187
ENSMUSG00000036585	1899	1559	1919	1195	594	656	2606	2595	1705
ENSMUSG00000048489	201	1282	3605	2716	686	589	458	2037	1468
ENSMUSG00000057388	757	1033	791	325	519	512	943	718	1401
ENSMUSG00000079316	782	896	959	1351	1086	988	1489	1176	1143
ENSMUSG00000024695	965	1087	903	864	914	826	1246	1096	1169
ENSMUSG00000060373	1155	1305	1172	936	716	603	1283	1375	1203
ENSMUSG00000020708	942	1249	909	1092	1323	995	1077	1160	1036
ENSMUSG00000028957	1735	2037	1568	3324	1738	2359	517	697	594
ENSMUSG00000031375	586	694	854	427	1288	1276	1154	1286	1212
ENSMUSG00000033499	1493	1243	1159	1048	678	718	1128	958	905
ENSMUSG00000036833	693	938	966	1022	1675	1174	985	975	926
ENSMUSG00000036275	872	634	549	939	1027	968	852	981	776
ENSMUSG00000083563	742	1434	2333	1283	746	1182	557	485	522
ENSMUSG00000028211	311	872	898	734	365	465	514	723	1476
ENSMUSG00000029578	1035	1290	1026	795	1165	981	927	993	896
ENSMUSG00000040127	1256	1593	999	234	288	335	2275	1686	1734
ENSMUSG00000016756	819	1053	1175	764	814	721	889	1264	699
ENSMUSG00000024580	983	1284	1752	1313	632	663	1387	1277	1505
ENSMUSG00000024006	773	1343	1229	1696	797	880	1258	801	1210
ENSMUSG00000031485	1054	1040	957	1031	1074	1020	1064	1048	1072
ENSMUSG00000038324	953	1041	987	976	1266	942	1030	1234	1034
ENSMUSG00000033295	999	1173	1106	999	1018	928	1000	1168	769
ENSMUSG00000062397	1083	809	695	752	988	865	1463	1223	942
ENSMUSG00000029512	638	1142	1127	662	705	710	1098	976	1152
ENSMUSG00000020994	1438	1962	1803	1187	630	734	1022	942	834
ENSMUSG00000028527	575	621	567	1413	1184	1003	987	1167	968
ENSMUSG00000007739	1075	772	1083	751	817	786	1444	1470	1435
ENSMUSG00000030869	961	917	797	1154	1474	1215	952	784	926
ENSMUSG00000042079	1183	1062	801	486	791	637	1431	1561	1220
ENSMUSG00000039831	878	1870	1446	1238	624	655	1174	936	1116
ENSMUSG00000086390	652	1787	1084	1609	599	624	771	481	578
ENSMUSG00000018932	1219	1124	766	1558	1941	1531	703	874	817
ENSMUSG00000015247	832	674	898	733	987	913	1207	1046	1104
ENSMUSG00000038828	1050	1558	1200	1008	861	780	1326	1016	1178
ENSMUSG00000015671	851	748	735	1026	1376	1091	844	918	917
ENSMUSG00000004040	607	794	1288	1263	974	751	701	604	723
ENSMUSG00000028452	1499	1396	868	1414	1320	1030	1685	1289	938
ENSMUSG00000040463	1309	1537	1334	1420	1008	942	1265	1305	1090
ENSMUSG00000095562	578	1025	1524	1680	765	1032	1418	2055	1983
ENSMUSG00000019122	1012	463	790	1374	1207	911	393	1025	482
ENSMUSG00000004221	1609	1547	1510	1066	596	676	955	734	1005
ENSMUSG00000060261	1001	1113	832	740	1070	882	1146	1187	1181
ENSMUSG00000033114	580	839	785	1487	1042	1098	639	735	555
ENSMUSG00000043866	907	910	696	885	1380	1122	1149	1163	1189
ENSMUSG00000041846	1541	1396	1173	1095	568	648	990	814	1250
ENSMUSG00000050777	1210	775	788	1151	1429	1288	1018	1134	913
ENSMUSG00000019838	1006	918	1005	1016	842	843	1698	1536	1653
ENSMUSG00000022193	849	984	826	1334	1561	1178	1417	657	1084
ENSMUSG00000003378	1354	2784	2216	1107	520	496	1430	1367	1509
ENSMUSG00000032232	854	1434	970	663	614	661	946	1025	968
ENSMUSG00000004552	1285	1538	1248	219	391	342	3546	2653	1930
ENSMUSG00000026848	1178	2091	2250	1123	473	492	1886	1340	1226
ENSMUSG00000046985	935	1918	1450	1125	612	722	857	725	1006
ENSMUSG00000025968	904	956	1093	1099	1214	1086	913	942	987
ENSMUSG00000037331	1216	1279	1253	1029	922	807	1157	1248	931
ENSMUSG00000031862	1162	1634	1584	1027	648	670	1489	1342	1380
ENSMUSG00000015970	674	578	849	1286	1094	926	994	892	831
ENSMUSG00000032633	639	1587	1678	794	588	540	903	1126	1221
ENSMUSG00000026853	791	1183	1675	717	578	501	2417	2322	1616
ENSMUSG00000054808	817	789	809	751	1010	856	932	935	961
ENSMUSG00000027679	1026	860	818	846	1595	1264	831	880	962
ENSMUSG00000014959	978	1001	769	1002	1049	991	936	854	837
ENSMUSG00000007833	1073	1269	998	926	969	861	685	1036	1147
ENSMUSG00000004056	862	961	826	1290	1487	1097	1035	1250	1013
ENSMUSG00000027466	1202	1676	1389	1121	1129	858	1234	1181	830
ENSMUSG00000030879	1291	852	777	874	1190	855	1186	1289	1069
ENSMUSG00000025409	848	1756	1398	1114	538	573	1007	913	867
ENSMUSG00000033965	1114	857	741	680	1251	1178	949	1105	912
ENSMUSG00000006589	1110	980	715	1017	1338	1172	802	635	865
ENSMUSG00000057666	341	527	257	1579	4315	2323	295	160	503
ENSMUSG00000035133	1034	782	912	753	635	630	1015	727	1256
ENSMUSG00000020893	1228	1312	1308	1027	1062	1002	833	1220	1579
ENSMUSG00000028820	1315	1051	1400	822	517	594	1117	1134	1190
ENSMUSG00000027900	935	874	856	690	632	588	1139	897	936
ENSMUSG00000021792	634	346	579	1588	1907	1411	554	503	650
ENSMUSG00000013997	1084	1282	1360	1140	1226	1033	1080	1511	931
ENSMUSG00000032590	863	1057	897	1038	1125	1058	977	1000	1120
ENSMUSG00000051339	1029	1255	1074	1452	1372	1200	966	996	547
ENSMUSG00000017221	1150	1064	1045	1017	1328	1034	1160	1206	1078
ENSMUSG00000056770	1152	1246	850	1136	1010	848	918	1152	1033
ENSMUSG00000026087	1178	822	782	694	1207	1017	1248	1388	1137
ENSMUSG00000056116	773	729	529	2026	1394	1293	735	879	504
ENSMUSG00000031613	993	576	998	500	1077	1023	1674	2012	1809
ENSMUSG00000018861	1469	1609	1641	964	783	590	907	1052	1071
ENSMUSG00000029577	1082	1324	1132	935	924	821	1312	1133	1191
ENSMUSG00000056851	1185	1066	867	750	843	798	1097	1286	1127
ENSMUSG00000022200	995	829	737	686	755	625	1336	1000	1256
ENSMUSG00000026457	912	673	527	1081	1152	921	1045	1198	1049
ENSMUSG00000020496	1361	798	813	836	1078	752	1310	1393	1370
ENSMUSG00000085148	854	1368	929	1780	636	730	577	369	639
ENSMUSG00000028757	667	701	632	1219	1671	1431	635	658	665
ENSMUSG00000030603	1042	1189	1072	761	1088	1000	1347	1074	1044
ENSMUSG00000059263	937	1042	1022	1007	759	598	1225	999	1315
ENSMUSG00000028383	663	672	904	411	420	383	1923	1373	1283
ENSMUSG00000028060	1123	1594	1410	1346	582	815	740	671	803
ENSMUSG00000045973	1047	1098	1107	1100	1013	950	943	571	968
ENSMUSG00000022234	1039	745	825	846	1017	909	1640	1409	1494
ENSMUSG00000032312	831	1061	1028	1058	859	762	1090	1469	1027
ENSMUSG00000033105	195	302	287	6885	3538	3427	297	251	290
ENSMUSG00000041058	1091	868	816	945	697	808	1460	1169	1419
ENSMUSG00000040548	955	1017	687	844	889	926	976	887	974
ENSMUSG00000006304	890	655	514	730	1322	1005	832	1020	1016
ENSMUSG00000035969	867	1038	1551	992	498	529	2032	1565	1518
ENSMUSG00000064349	727	1124	1178	1416	1261	1718	423	299	659
ENSMUSG00000048217	896	955	647	1187	1230	1090	909	804	836
ENSMUSG00000022338	891	1044	931	1087	1021	935	753	839	856
ENSMUSG00000020664	944	731	750	915	1214	952	1057	870	1118
ENSMUSG00000024118	1261	1101	1167	219	334	410	1244	1199	1522
ENSMUSG00000024404	1109	1205	1040	706	749	740	1261	1125	1386
ENSMUSG00000032097	921	895	1102	897	936	712	1002	1166	1075
ENSMUSG00000032437	781	934	906	762	800	708	978	804	894
ENSMUSG00000035561	267	155	33	1044	4250	2503	88	95	57
ENSMUSG00000021264	900	872	783	735	674	589	1129	1048	1236
ENSMUSG00000025702	828	873	762	774	1021	873	1379	1515	1090
ENSMUSG00000036257	863	809	933	918	921	912	1392	1287	1082
ENSMUSG00000023921	974	637	791	917	1348	1143	1050	896	898
ENSMUSG00000013663	1013	914	811	850	844	744	1271	1142	1226
ENSMUSG00000025579	1074	1088	893	745	1053	970	1154	1110	1217
ENSMUSG00000039159	562	661	601	1094	1416	1278	845	937	795
ENSMUSG00000038406	882	1742	1362	879	691	561	937	1067	934
ENSMUSG00000070690	952	2070	1313	1359	1055	1099	474	704	777
ENSMUSG00000022110	1083	698	860	697	1099	1005	1259	1015	1085
ENSMUSG00000038502	781	1199	942	835	966	889	1105	1193	1225
ENSMUSG00000015224	968	1254	1181	396	127	155	856	1139	1714
ENSMUSG00000031229	957	1024	1051	930	519	781	735	577	895
ENSMUSG00000020827	732	1604	1471	950	613	567	967	1038	956
ENSMUSG00000035376	693	709	553	666	1040	972	626	502	662
ENSMUSG00000031505	1040	998	836	906	1397	1129	1074	1005	1032
ENSMUSG00000038366	508	688	400	833	1002	770	682	739	528
ENSMUSG00000047492	1424	2752	2424	472	392	468	1582	831	617
ENSMUSG00000035569	949	1621	1477	988	619	673	1009	1006	1116
ENSMUSG00000113902	707	767	599	942	949	862	983	972	1123
ENSMUSG00000024091	980	715	833	791	947	914	1226	1094	1257
ENSMUSG00000024773	941	1367	1172	819	971	783	1360	1302	1364
ENSMUSG00000024759	920	896	928	1433	832	868	737	592	794
ENSMUSG00000085438	873	687	763	1248	867	908	1133	923	1181
ENSMUSG00000019210	878	594	707	974	1080	904	897	1116	804
ENSMUSG00000002010	859	993	839	938	1178	1079	1066	1044	1220
ENSMUSG00000022843	1153	1518	947	1573	1545	1498	795	876	725
ENSMUSG00000041828	410	839	1084	1139	741	739	1220	1295	1419
ENSMUSG00000021963	907	830	677	801	1298	1026	1082	1130	776
ENSMUSG00000039202	2074	1454	1391	1048	1446	1364	705	804	673
ENSMUSG00000035227	627	751	662	1181	1159	1021	767	672	732
ENSMUSG00000036292	653	1492	1042	1397	597	694	456	112	531
ENSMUSG00000038527	1047	700	717	825	1646	1299	659	846	712
ENSMUSG00000010047	942	974	1005	901	888	752	1331	1302	906
ENSMUSG00000055239	877	810	785	746	740	690	1282	1057	1169
ENSMUSG00000030225	1239	404	544	916	1760	1528	715	640	795
ENSMUSG00000032383	821	552	492	872	2068	1898	382	480	534
ENSMUSG00000019762	1008	556	413	1240	1563	1158	593	584	742
ENSMUSG00000099764	1012	613	459	793	1162	1125	1421	1424	1418
ENSMUSG00000026814	702	1312	789	355	1390	1247	1835	1776	1353
ENSMUSG00000021340	1372	744	911	1247	954	1087	744	837	1064
ENSMUSG00000064215	775	994	1393	1008	1630	1744	760	1494	778
ENSMUSG00000018340	738	566	434	1178	2296	1747	600	755	929
ENSMUSG00000025574	1100	1190	823	1438	1764	1789	1121	1705	1421
ENSMUSG00000037847	1390	1599	1123	1716	866	907	1159	1069	1225
ENSMUSG00000023939	806	948	749	1265	1645	1212	682	1165	786
ENSMUSG00000038127	1220	1311	1438	1087	710	635	708	649	808
ENSMUSG00000015120	1117	1071	964	1331	882	876	656	657	784
ENSMUSG00000037583	196	1504	982	1283	766	679	838	402	772
ENSMUSG00000015755	867	959	793	656	452	543	1046	671	967
ENSMUSG00000054766	1012	756	848	838	1098	909	1138	1133	1020
ENSMUSG00000078817	1334	1004	1497	137	119	113	2332	2632	1741
ENSMUSG00000025795	930	1723	894	599	958	779	1555	915	970
ENSMUSG00000035093	824	903	767	1280	686	665	844	516	833
ENSMUSG00000068739	943	1095	763	854	959	804	964	1017	1062
ENSMUSG00000055053	1014	1001	700	798	1121	1071	984	1049	979
ENSMUSG00000034602	985	1304	1408	1051	661	679	1259	984	1078
ENSMUSG00000051495	573	996	1137	689	548	509	1153	1230	1663
ENSMUSG00000032363	425	1687	1200	1174	1041	1027	600	483	962
ENSMUSG00000022663	1101	1020	925	1157	1383	1372	917	826	959
ENSMUSG00000017677	1198	1000	1043	834	650	811	698	901	1400
ENSMUSG00000047126	997	840	849	802	801	690	1450	1117	1100
ENSMUSG00000052609	618	1744	1423	1143	651	736	926	965	995
ENSMUSG00000034424	1101	303	660	1054	1229	976	1478	1413	1359
ENSMUSG00000070327	1415	1483	1268	783	742	825	1061	920	717
ENSMUSG00000028514	880	1118	769	760	631	750	1026	872	1007
ENSMUSG00000027397	892	1297	946	790	915	934	903	474	535
ENSMUSG00000020219	889	1083	844	801	1625	1295	988	1369	1045
ENSMUSG00000048706	1057	848	918	462	570	419	1094	1067	1320
ENSMUSG00000022181	1818	1131	1231	189	151	143	1359	1573	1498
ENSMUSG00000024853	978	1124	1013	1014	1225	1031	1089	1215	960
ENSMUSG00000005320	862	1120	1059	872	517	497	711	794	777
ENSMUSG00000071253	939	1028	739	699	725	673	969	902	1165
ENSMUSG00000036323	1012	1084	1013	930	749	679	869	920	966
ENSMUSG00000028530	1014	1192	1226	741	638	784	1079	1070	1081
ENSMUSG00000005682	876	1648	1541	1434	645	674	1071	1055	962
ENSMUSG00000024845	1158	974	654	922	1029	816	1231	1538	971
ENSMUSG00000006736	1173	999	766	944	1407	1141	889	750	615
ENSMUSG00000031422	830	1457	1452	780	832	593	1015	775	898
ENSMUSG00000030591	1030	755	828	606	1025	742	1313	1253	1139
ENSMUSG00000019947	2236	1291	1918	903	304	378	739	1278	1127
ENSMUSG00000091498	1096	379	472	784	1532	1412	1041	763	1097
ENSMUSG00000029684	1064	1105	1083	865	569	760	1229	1110	1185
ENSMUSG00000030846	1007	1284	1082	1029	575	691	809	705	1025
ENSMUSG00000030120	1078	587	636	691	926	651	1318	1342	1178
ENSMUSG00000022994	835	1471	1575	601	354	364	1233	936	824
ENSMUSG00000074748	920	803	906	950	1085	833	967	939	724
ENSMUSG00000032621	972	1267	1092	1217	542	627	603	457	673
ENSMUSG00000033735	1004	477	547	929	1874	1293	854	1199	908
ENSMUSG00000022711	927	1224	872	1105	1079	1061	808	750	754
ENSMUSG00000044037	845	1125	1063	551	331	302	1687	1257	1387
ENSMUSG00000058833	721	1002	662	1097	1308	1032	760	951	746
ENSMUSG00000029406	792	1254	982	697	608	620	1264	1149	943
ENSMUSG00000019873	1098	734	732	718	843	841	1127	857	953
ENSMUSG00000033955	738	1386	1108	1195	1175	1077	553	920	675
ENSMUSG00000027937	971	1024	936	799	808	667	1558	1142	1480
ENSMUSG00000042675	501	934	820	603	861	692	1057	1398	1378
ENSMUSG00000030062	607	786	816	1421	1662	1191	654	704	680
ENSMUSG00000041237	1110	497	339	874	2704	2077	216	333	414
ENSMUSG00000027531	752	1386	1170	1662	867	905	958	821	858
ENSMUSG00000068587	752	754	644	1453	1367	1253	739	734	559
ENSMUSG00000031858	777	1557	1445	810	442	546	879	1049	1309
ENSMUSG00000030751	934	678	749	910	931	857	1259	1050	950
ENSMUSG00000026655	888	1252	931	926	623	574	1273	1229	1225
ENSMUSG00000074622	939	663	564	1071	1338	1663	545	459	719
ENSMUSG00000052712	741	696	600	995	1442	1295	875	643	612
ENSMUSG00000107176	789	715	835	829	1193	831	1104	1853	1118
ENSMUSG00000051391	749	690	722	751	938	703	1033	919	1016
ENSMUSG00000026349	1043	1188	1262	1162	625	789	712	502	778
ENSMUSG00000028434	1005	1015	711	429	880	906	1130	1052	1004
ENSMUSG00000043940	1128	1379	884	752	444	481	1067	628	819
ENSMUSG00000042628	554	1302	1128	917	501	440	1132	1200	1112
ENSMUSG00000024222	1271	1020	1493	668	642	575	1203	1393	1441
ENSMUSG00000031813	969	1145	955	1002	1299	960	1005	1210	1002
ENSMUSG00000002944	298	489	530	1025	577	359	758	388	200
ENSMUSG00000056666	654	526	507	2085	202	169	1088	1147	1232
ENSMUSG00000026043	76	231	161	206	2138	722	355	238	332
ENSMUSG00000036241	733	606	537	857	974	784	915	894	1045
ENSMUSG00000008393	817	639	538	846	1610	1472	787	739	672
ENSMUSG00000028822	735	422	389	945	1241	1039	627	787	1056
ENSMUSG00000029840	849	584	620	786	750	714	1117	1020	930
ENSMUSG00000001687	875	777	807	789	893	851	1235	1121	1044
ENSMUSG00000045160	942	699	577	871	1762	1420	905	811	752
ENSMUSG00000038150	882	1004	826	777	1119	844	1026	1018	835
ENSMUSG00000020923	918	1231	979	887	1011	775	930	858	835
ENSMUSG00000030733	893	1374	1180	1015	824	811	912	1011	764
ENSMUSG00000025278	653	1144	948	491	651	621	1115	1083	816
ENSMUSG00000025372	847	951	662	526	270	316	1207	866	923
ENSMUSG00000020620	682	1184	1139	748	478	474	709	781	1057
ENSMUSG00000021764	807	515	528	954	1513	1098	880	800	1004
ENSMUSG00000024856	647	1063	585	1207	1284	1132	656	591	713
ENSMUSG00000042524	579	945	945	1176	618	437	1084	1064	977
ENSMUSG00000026434	1025	672	801	605	624	551	1152	1117	1084
ENSMUSG00000037458	781	918	908	1136	1350	1099	1108	943	868
ENSMUSG00000039105	767	843	772	1298	1386	1126	799	792	719
ENSMUSG00000020088	1000	960	870	887	994	726	912	993	861
ENSMUSG00000052337	1032	856	861	843	967	919	962	958	893
ENSMUSG00000041736	943	648	884	686	1289	972	813	1084	1015
ENSMUSG00000032601	768	885	740	956	861	781	941	884	922
ENSMUSG00000037797	780	960	903	927	751	924	619	621	728
ENSMUSG00000045316	772	1022	887	1203	960	941	1141	1126	764
ENSMUSG00000021215	794	560	484	753	332	276	1135	1043	929
ENSMUSG00000036083	932	2107	1716	867	440	451	1123	1106	720
ENSMUSG00000037366	1167	925	824	1002	1020	1019	1007	783	723
ENSMUSG00000108621	923	1567	1530	1158	501	714	815	533	830
ENSMUSG00000001424	770	552	518	1059	1627	1132	625	666	731
ENSMUSG00000017776	834	870	800	683	556	576	1239	865	1185
ENSMUSG00000021361	904	657	346	1120	2127	1743	889	689	951
ENSMUSG00000048878	725	890	633	503	427	408	900	933	1062
ENSMUSG00000002778	812	747	563	985	1278	1046	612	779	763
ENSMUSG00000045482	762	1020	765	932	580	638	820	641	879
ENSMUSG00000037236	1078	1206	1200	684	562	554	1303	944	1371
ENSMUSG00000024378	371	335	295	1802	2387	2285	316	552	458
ENSMUSG00000004937	806	890	1094	1068	904	665	1230	1257	946
ENSMUSG00000001418	727	997	642	681	1027	896	731	912	759
ENSMUSG00000038170	837	1190	1184	955	644	645	1089	969	872
ENSMUSG00000032359	1072	516	487	1584	611	522	1047	1451	580
ENSMUSG00000007458	852	699	628	887	1193	1001	659	621	680
ENSMUSG00000015291	672	1071	972	1338	791	740	707	748	776
ENSMUSG00000000568	1117	1219	834	1148	894	743	820	838	723
ENSMUSG00000000001	720	902	831	837	774	816	934	1006	989
ENSMUSG00000028670	748	1463	1123	1361	1217	1030	673	1007	633
ENSMUSG00000022698	919	657	808	538	521	558	1365	1174	1122
ENSMUSG00000028797	864	1328	943	592	913	793	915	953	1121
ENSMUSG00000020986	751	744	738	688	734	720	1288	1089	1029
ENSMUSG00000039958	788	570	527	670	230	194	1163	1340	1994
ENSMUSG00000036835	760	898	628	842	1104	1031	673	766	670
ENSMUSG00000039220	1801	1002	582	373	197	156	1425	970	1238
ENSMUSG00000033487	633	1295	1290	804	513	479	817	698	1008
ENSMUSG00000022512	697	568	392	323	416	360	1231	811	718
ENSMUSG00000001100	1062	826	689	753	1211	980	815	1010	864
ENSMUSG00000053565	825	786	828	638	876	732	1166	1155	1116
ENSMUSG00000046861	933	1186	748	932	1015	961	554	633	693
ENSMUSG00000021488	1074	1152	1071	859	655	731	747	753	649
ENSMUSG00000058793	879	733	693	1304	1548	1324	665	840	741
ENSMUSG00000008892	1000	523	772	762	1116	850	1146	924	1126
ENSMUSG00000035649	907	2066	1501	846	474	518	919	614	884
ENSMUSG00000033429	774	868	736	1014	1414	1084	764	778	742
ENSMUSG00000031154	611	1363	1203	983	698	654	855	1004	968
ENSMUSG00000020629	770	613	744	501	993	791	638	1149	1138
ENSMUSG00000021054	879	874	711	870	648	651	1326	1070	1182
ENSMUSG00000057346	1007	1923	1777	2309	1303	1261	377	1556	254
ENSMUSG00000003199	768	807	782	1293	1444	984	1155	1400	1046
ENSMUSG00000069682	761	735	558	687	1105	796	874	1109	935
ENSMUSG00000039428	671	549	719	988	1077	975	1145	872	831
ENSMUSG00000025630	925	699	858	719	897	765	973	876	685
ENSMUSG00000031311	994	849	744	727	939	763	1070	947	973
ENSMUSG00000021868	928	508	403	915	1651	1420	593	602	556
ENSMUSG00000041528	807	1421	996	1064	555	735	928	760	900
ENSMUSG00000010376	799	652	581	771	1239	1090	998	1043	1071
ENSMUSG00000044221	1022	613	581	708	795	660	1293	1151	1163
ENSMUSG00000020300	910	979	781	700	371	460	786	645	738
ENSMUSG00000030435	860	1502	1228	852	697	601	859	830	833
ENSMUSG00000033577	783	1073	1126	1086	612	692	745	597	995
ENSMUSG00000022708	1035	889	823	1049	642	775	820	780	722
ENSMUSG00000060601	942	1521	1044	972	975	853	937	1010	825
ENSMUSG00000021819	757	1312	1261	1199	622	602	764	899	873
ENSMUSG00000010110	581	1884	1698	721	516	465	1189	989	1138
ENSMUSG00000035754	933	1009	901	675	1168	979	889	953	898
ENSMUSG00000038267	998	1062	1024	1215	777	761	799	878	843
ENSMUSG00000001440	763	777	684	874	1248	896	737	581	683
ENSMUSG00000025223	1184	1146	1065	964	771	696	647	1138	807
ENSMUSG00000002524	830	872	886	950	1165	902	879	1091	904
ENSMUSG00000026277	727	1318	1242	832	600	520	1318	1126	1255
ENSMUSG00000017428	930	897	762	579	723	612	995	936	906
ENSMUSG00000045962	825	1080	1048	885	562	584	971	815	860
ENSMUSG00000020720	905	881	782	749	958	876	992	818	802
ENSMUSG00000026858	943	1047	1051	1648	1238	1220	902	776	387
ENSMUSG00000003435	964	1736	1465	699	585	505	1276	1046	1055
ENSMUSG00000020225	733	582	551	850	1070	850	832	611	704
ENSMUSG00000027195	614	369	491	893	1262	1071	895	993	751
ENSMUSG00000019054	685	814	860	901	1115	921	951	1375	1177
ENSMUSG00000068036	843	1093	984	1045	674	831	723	641	686
ENSMUSG00000041012	764	598	665	821	1313	1007	953	925	1062
ENSMUSG00000032418	400	198	355	1357	1809	1116	567	444	400
ENSMUSG00000045672	325	915	701	922	382	392	705	1381	1758
ENSMUSG00000059208	810	1168	1350	951	743	652	1011	1146	892
ENSMUSG00000030538	769	920	689	965	1248	1078	860	866	947
ENSMUSG00000068798	687	705	619	709	648	728	1021	754	965
ENSMUSG00000028063	740	803	696	751	873	733	689	765	692
ENSMUSG00000030754	798	995	861	914	798	781	1025	721	712
ENSMUSG00000084319	851	742	643	781	821	671	1260	1233	1424
ENSMUSG00000028719	782	692	927	923	761	600	1123	1059	952
ENSMUSG00000021178	1033	780	910	853	1288	1003	1066	1136	991
ENSMUSG00000025337	922	848	653	733	826	778	795	816	864
ENSMUSG00000074882	961	681	682	1173	1647	1631	615	661	738
ENSMUSG00000001847	903	571	688	688	881	828	918	903	918
ENSMUSG00000076435	599	321	719	1859	437	459	516	578	401
ENSMUSG00000036529	990	1363	1317	907	591	607	1106	1255	1019
ENSMUSG00000024527	934	1314	1246	839	819	701	972	1058	964
ENSMUSG00000037351	707	946	639	744	1039	790	758	849	858
ENSMUSG00000062901	535	672	621	863	712	669	761	746	819
ENSMUSG00000066306	672	1276	1241	902	548	554	987	1063	970
ENSMUSG00000031549	801	685	496	1188	1064	1016	859	750	868
ENSMUSG00000000708	752	656	739	627	419	468	1181	1205	1047
ENSMUSG00000026201	883	1033	926	739	698	535	1544	1437	1336
ENSMUSG00000008305	949	1179	1497	588	565	585	922	777	899
[truncated: 52,534 more rows]
